# Supplementary material for: Fillable and unfillable gaps in plant transcriptome under field and controlled environments
Source: Plant Cell Environ. 2022 Jun 21;45(8):2410–27. doi: 10.1111/pce.14367 (PMC9544781; doi:10.1111/pce.14367)
Supplement: Supplementary file 2 — Supporting information. [file PCE-45-2410-s002.xlsx]

## Sheet: Table S1
Table S1. Sample attributes used in this study.
Each sample was sequenced in one or several libraries.
"Library_ID1" and "Library_ID2" indicate the library in which each sample was sequenced.
"Library_ID1_index1", "Library_ID1_index2", and "Library_ID2_index" indicate the index IDs used in each sample.
Experiment_ID	Sample_ID	Condition	Hour	Replicate	Library_ID1	Library_ID1_index1	Library_ID1_index2	Library_ID2	Library_ID2_index
1	1	FIELD	19	1	OsaYH_4	9	NA	OsaYH_2	9
1	2	FIELD	19	2	OsaYH_4	10	NA	OsaYH_2	10
1	3	FIELD	19	3	OsaYH_4	11	NA	OsaYH_2	11
1	4	FIELD	19	4	OsaYH_4	12	NA	OsaYH_2	12
1	5	FIELD	21	1	OsaYH_4	13	NA	OsaYH_2	13
1	6	FIELD	21	2	OsaYH_4	14	NA	OsaYH_2	14
1	7	FIELD	21	3	OsaYH_4	15	NA	OsaYH_2	15
1	8	FIELD	21	4	OsaYH_4	16	NA	OsaYH_2	16
1	9	FIELD	23	1	OsaYH_4	17	NA	OsaYH_2	17
1	10	FIELD	23	2	OsaYH_4	18	NA	OsaYH_2	18
1	11	FIELD	23	3	OsaYH_4	19	NA	OsaYH_2	19
1	12	FIELD	23	4	OsaYH_4	20	NA	OsaYH_2	20
1	13	FIELD	1	1	OsaYH_4	21	NA	OsaYH_2	21
1	14	FIELD	1	2	OsaYH_4	22	NA	OsaYH_2	22
1	15	FIELD	1	3	OsaYH_4	23	NA	OsaYH_2	23
1	16	FIELD	1	4	OsaYH_4	24	NA	OsaYH_2	24
1	17	FIELD	3	1	OsaYH_4	25	NA	OsaYH_2	25
1	18	FIELD	3	2	OsaYH_4	26	NA	OsaYH_2	26
1	19	FIELD	3	3	OsaYH_4	27	NA	OsaYH_2	27
1	20	FIELD	3	4	OsaYH_4	28	NA	OsaYH_2	28
1	21	FIELD	5	1	OsaYH_4	29	NA	OsaYH_2	29
1	22	FIELD	5	2	OsaYH_4	30	NA	OsaYH_2	30
1	23	FIELD	5	3	OsaYH_4	31	NA	OsaYH_2	31
1	24	FIELD	5	4	OsaYH_4	32	NA	OsaYH_2	32
1	25	FIELD	7	1	OsaYH_4	33	NA	OsaYH_2	33
1	26	FIELD	7	2	OsaYH_4	34	NA	OsaYH_2	34
1	27	FIELD	7	3	OsaYH_4	35	NA	OsaYH_2	35
1	28	FIELD	7	4	OsaYH_4	36	NA	OsaYH_2	36
1	29	FIELD	9	1	OsaYH_4	37	NA	OsaYH_2	37
1	30	FIELD	9	2	OsaYH_4	38	NA	OsaYH_2	38
1	31	FIELD	9	3	OsaYH_4	39	NA	OsaYH_2	39
1	32	FIELD	9	4	OsaYH_4	40	NA	OsaYH_2	40
1	33	FIELD	11	1	OsaYH_4	41	NA	OsaYH_2	41
1	34	FIELD	11	2	OsaYH_4	42	NA	OsaYH_2	42
1	35	FIELD	11	3	OsaYH_4	43	NA	OsaYH_2	43
1	36	FIELD	11	4	OsaYH_4	44	NA	OsaYH_2	44
1	37	FIELD	13	1	OsaYH_4	45	NA	OsaYH_2	45
1	38	FIELD	13	2	OsaYH_4	46	NA	OsaYH_2	46
1	39	FIELD	13	3	OsaYH_4	47	NA	OsaYH_2	47
1	40	FIELD	13	4	OsaYH_4	48	NA	OsaYH_2	48
1	41	FIELD	15	1	OsaYH_4	49	NA	OsaYH_2	49
1	42	FIELD	15	2	OsaYH_4	100	185	NA	NA
1	43	FIELD	15	3	OsaYH_4	51	NA	OsaYH_2	51
1	44	FIELD	15	4	OsaYH_4	52	NA	OsaYH_2	52
1	45	FIELD	17	1	OsaYH_4	53	NA	OsaYH_2	53
1	46	FIELD	17	2	OsaYH_4	54	NA	OsaYH_2	54
1	47	FIELD	17	3	OsaYH_4	55	NA	OsaYH_2	55
1	48	FIELD	17	4	OsaYH_4	56	NA	OsaYH_2	56
1	49	FIELD	19_2	1	OsaYH_4	57	NA	OsaYH_2	57
1	50	FIELD	19_2	2	OsaYH_4	58	NA	OsaYH_2	58
1	51	FIELD	19_2	3	OsaYH_4	59	NA	OsaYH_2	59
1	52	FIELD	19_2	4	OsaYH_4	60	NA	OsaYH_2	60
1	53	FL/FTH	19	1	OsaYH_4	61	NA	OsaYH_2	61
1	54	FL/FTH	19	2	OsaYH_4	62	NA	OsaYH_2	62
1	55	FL/FTH	19	3	OsaYH_4	63	NA	OsaYH_2	63
1	56	FL/FTH	19	4	OsaYH_4	64	NA	OsaYH_2	64
1	57	FL/FTH	21	1	OsaYH_4	65	NA	OsaYH_2	65
1	58	FL/FTH	21	2	OsaYH_4	66	NA	OsaYH_2	66
1	59	FL/FTH	21	3	OsaYH_4	67	NA	OsaYH_2	67
1	60	FL/FTH	21	4	OsaYH_4	68	NA	OsaYH_2	68
1	61	FL/FTH	23	1	OsaYH_4	69	NA	OsaYH_2	69
1	62	FL/FTH	23	2	OsaYH_4	70	NA	OsaYH_2	70
1	63	FL/FTH	23	3	OsaYH_4	71	NA	OsaYH_2	71
1	64	FL/FTH	23	4	OsaYH_4	72	NA	OsaYH_2	72
1	65	FL/FTH	1	1	OsaYH_4	73	NA	OsaYH_2	73
1	66	FL/FTH	1	2	OsaYH_4	74	NA	OsaYH_2	74
1	67	FL/FTH	1	3	OsaYH_4	75	NA	OsaYH_2	75
1	68	FL/FTH	1	4	OsaYH_4	76	NA	OsaYH_2	76
1	69	FL/FTH	3	1	OsaYH_4	77	NA	OsaYH_2	77
1	70	FL/FTH	3	2	OsaYH_4	78	NA	OsaYH_2	78
1	71	FL/FTH	3	3	OsaYH_4	79	NA	OsaYH_2	79
1	72	FL/FTH	3	4	OsaYH_4	80	NA	OsaYH_2	80
1	73	FL/FTH	5	1	OsaYH_4	81	NA	OsaYH_2	81
1	74	FL/FTH	5	2	OsaYH_4	82	NA	OsaYH_2	82
1	75	FL/FTH	5	3	OsaYH_4	83	NA	OsaYH_2	83
1	76	FL/FTH	5	4	OsaYH_4	84	NA	OsaYH_2	84
1	77	FL/FTH	7	1	OsaYH_4	85	NA	OsaYH_2	85
1	78	FL/FTH	7	2	OsaYH_4	86	NA	OsaYH_2	86
1	79	FL/FTH	7	3	OsaYH_4	87	NA	OsaYH_2	87
1	80	FL/FTH	7	4	OsaYH_4	88	NA	OsaYH_2	88
1	81	FL/FTH	9	1	OsaYH_4	109	NA	OsaYH_3	9
1	82	FL/FTH	9	2	OsaYH_4	110	NA	OsaYH_3	10
1	83	FL/FTH	9	3	OsaYH_4	111	NA	OsaYH_3	11
1	84	FL/FTH	9	4	OsaYH_4	112	NA	OsaYH_3	12
1	85	FL/FTH	11	1	OsaYH_4	113	NA	OsaYH_3	13
1	86	FL/FTH	11	2	OsaYH_4	114	NA	OsaYH_3	14
1	87	FL/FTH	11	3	OsaYH_4	115	NA	OsaYH_3	15
1	88	FL/FTH	11	4	OsaYH_4	116	NA	OsaYH_3	16
1	89	FL/FTH	13	1	OsaYH_4	117	NA	OsaYH_3	17
1	90	FL/FTH	13	2	OsaYH_4	118	NA	OsaYH_3	18
1	91	FL/FTH	13	3	OsaYH_4	119	NA	OsaYH_3	19
1	92	FL/FTH	13	4	OsaYH_4	120	NA	OsaYH_3	20
1	93	FL/FTH	15	1	OsaYH_4	121	NA	OsaYH_3	21
1	94	FL/FTH	15	2	OsaYH_4	122	NA	OsaYH_3	22
1	95	FL/FTH	15	3	OsaYH_4	123	NA	OsaYH_3	23
1	96	FL/FTH	15	4	OsaYH_4	124	NA	OsaYH_3	24
1	97	FL/FTH	17	1	OsaYH_4	125	NA	OsaYH_3	25
1	98	FL/FTH	17	2	OsaYH_4	126	NA	OsaYH_3	26
1	99	FL/FTH	17	3	OsaYH_4	127	NA	OsaYH_3	27
1	100	FL/FTH	17	4	OsaYH_4	128	NA	OsaYH_3	28
1	101	FL/FTH	19_2	1	OsaYH_4	129	NA	OsaYH_3	29
1	102	FL/FTH	19_2	2	OsaYH_4	130	NA	OsaYH_3	30
1	103	FL/FTH	19_2	3	OsaYH_4	131	NA	OsaYH_3	31
1	104	FL/FTH	19_2	4	OsaYH_4	132	NA	OsaYH_3	32
1	105	CL/CTH	19	1	OsaYH_4	133	NA	OsaYH_3	33
1	106	CL/CTH	19	2	OsaYH_4	134	NA	OsaYH_3	34
1	107	CL/CTH	19	3	OsaYH_4	135	NA	OsaYH_3	35
1	108	CL/CTH	19	4	OsaYH_4	136	NA	OsaYH_3	36
1	109	CL/CTH	21	1	OsaYH_4	137	NA	OsaYH_3	37
1	110	CL/CTH	21	2	OsaYH_4	138	NA	OsaYH_3	38
1	111	CL/CTH	21	3	OsaYH_4	139	NA	OsaYH_3	39
1	112	CL/CTH	21	4	OsaYH_4	140	NA	OsaYH_3	40
1	113	CL/CTH	23	1	OsaYH_4	141	NA	OsaYH_3	41
1	114	CL/CTH	23	2	OsaYH_4	142	NA	OsaYH_3	42
1	115	CL/CTH	23	3	OsaYH_4	143	NA	OsaYH_3	43
1	116	CL/CTH	23	4	OsaYH_4	144	NA	OsaYH_3	44
1	117	CL/CTH	1	1	OsaYH_4	145	NA	OsaYH_3	45
1	118	CL/CTH	1	2	OsaYH_4	146	NA	OsaYH_3	46
1	119	CL/CTH	1	3	OsaYH_4	147	NA	OsaYH_3	47
1	120	CL/CTH	1	4	OsaYH_4	148	NA	OsaYH_3	48
1	121	CL/CTH	3	1	OsaYH_4	149	NA	OsaYH_3	49
1	122	CL/CTH	3	2	OsaYH_4	150	186	NA	NA
1	123	CL/CTH	3	3	OsaYH_4	151	NA	OsaYH_3	51
1	124	CL/CTH	3	4	OsaYH_4	152	NA	OsaYH_3	52
1	125	CL/CTH	5	1	OsaYH_4	153	NA	OsaYH_3	53
1	126	CL/CTH	5	2	OsaYH_4	154	NA	OsaYH_3	54
1	127	CL/CTH	5	3	OsaYH_4	155	NA	OsaYH_3	55
1	128	CL/CTH	5	4	OsaYH_4	156	NA	OsaYH_3	56
1	129	CL/CTH	7	1	OsaYH_4	157	NA	OsaYH_3	57
1	130	CL/CTH	7	2	OsaYH_4	158	NA	OsaYH_3	58
1	131	CL/CTH	7	3	OsaYH_4	159	NA	OsaYH_3	59
1	132	CL/CTH	7	4	OsaYH_4	160	NA	OsaYH_3	60
1	133	CL/CTH	9	1	OsaYH_4	161	NA	OsaYH_3	61
1	134	CL/CTH	9	2	OsaYH_4	162	NA	OsaYH_3	62
1	135	CL/CTH	9	3	OsaYH_4	163	NA	OsaYH_3	63
1	136	CL/CTH	9	4	OsaYH_4	164	NA	OsaYH_3	64
1	137	CL/CTH	11	1	OsaYH_4	165	NA	OsaYH_3	65
1	138	CL/CTH	11	2	OsaYH_4	166	NA	OsaYH_3	66
1	139	CL/CTH	11	3	OsaYH_4	167	NA	OsaYH_3	67
1	140	CL/CTH	11	4	OsaYH_4	168	NA	OsaYH_3	68
1	141	CL/CTH	13	1	OsaYH_4	169	NA	OsaYH_3	69
1	142	CL/CTH	13	2	OsaYH_4	170	NA	OsaYH_3	70
1	143	CL/CTH	13	3	OsaYH_4	171	NA	OsaYH_3	71
1	144	CL/CTH	13	4	OsaYH_4	172	NA	OsaYH_3	72
1	145	CL/CTH	15	1	OsaYH_4	173	NA	OsaYH_3	73
1	146	CL/CTH	15	2	OsaYH_4	174	NA	OsaYH_3	74
1	147	CL/CTH	15	3	OsaYH_4	175	NA	OsaYH_3	75
1	148	CL/CTH	15	4	OsaYH_4	176	NA	OsaYH_3	76
1	149	CL/CTH	17	1	OsaYH_4	177	NA	OsaYH_3	77
1	150	CL/CTH	17	2	OsaYH_4	178	NA	OsaYH_3	78
1	151	CL/CTH	17	3	OsaYH_4	179	NA	OsaYH_3	79
1	152	CL/CTH	17	4	OsaYH_4	180	NA	OsaYH_3	80
1	153	CL/CTH	19_2	1	OsaYH_4	181	NA	OsaYH_3	81
1	154	CL/CTH	19_2	2	OsaYH_4	182	NA	OsaYH_3	82
1	155	CL/CTH	19_2	3	OsaYH_4	183	NA	OsaYH_3	83
1	156	CL/CTH	19_2	4	OsaYH_4	184	NA	OsaYH_3	84
1	157	FL/CTH	19	1	OsaYH_5	1	NA	NA	NA
1	158	FL/CTH	19	2	OsaYH_5	2	NA	NA	NA
1	159	FL/CTH	19	3	OsaYH_5	3	NA	NA	NA
1	160	FL/CTH	19	4	OsaYH_5	4	NA	NA	NA
1	161	FL/CTH	21	1	OsaYH_5	5	NA	NA	NA
1	162	FL/CTH	21	2	OsaYH_5	6	NA	NA	NA
1	163	FL/CTH	21	3	OsaYH_5	7	NA	NA	NA
1	164	FL/CTH	21	4	OsaYH_5	8	NA	NA	NA
1	165	FL/CTH	23	1	OsaYH_5	9	NA	NA	NA
1	166	FL/CTH	23	2	OsaYH_5	10	NA	NA	NA
1	167	FL/CTH	23	3	OsaYH_5	11	NA	NA	NA
1	168	FL/CTH	23	4	OsaYH_5	12	NA	NA	NA
1	169	FL/CTH	1	1	OsaYH_5	13	NA	NA	NA
1	170	FL/CTH	1	2	OsaYH_5	14	NA	NA	NA
1	171	FL/CTH	1	3	OsaYH_5	15	NA	NA	NA
1	172	FL/CTH	1	4	OsaYH_5	16	NA	NA	NA
1	173	FL/CTH	3	1	OsaYH_5	17	NA	NA	NA
1	174	FL/CTH	3	2	OsaYH_5	18	NA	NA	NA
1	175	FL/CTH	3	3	OsaYH_5	19	NA	NA	NA
1	176	FL/CTH	3	4	OsaYH_5	20	NA	NA	NA
1	177	FL/CTH	5	1	OsaYH_5	21	NA	NA	NA
1	178	FL/CTH	5	2	OsaYH_5	22	NA	NA	NA
1	179	FL/CTH	5	3	OsaYH_5	23	NA	NA	NA
1	180	FL/CTH	5	4	OsaYH_5	24	NA	NA	NA
1	181	FL/CTH	7	1	OsaYH_5	25	NA	NA	NA
1	182	FL/CTH	7	2	OsaYH_5	26	NA	NA	NA
1	183	FL/CTH	7	3	OsaYH_5	27	NA	NA	NA
1	184	FL/CTH	7	4	OsaYH_5	28	NA	NA	NA
1	185	FL/CTH	9	1	OsaYH_5	29	NA	NA	NA
1	186	FL/CTH	9	2	OsaYH_5	30	NA	NA	NA
1	187	FL/CTH	9	3	OsaYH_5	31	NA	NA	NA
1	188	FL/CTH	9	4	OsaYH_5	32	NA	NA	NA
1	189	FL/CTH	11	1	OsaYH_5	33	NA	NA	NA
1	190	FL/CTH	11	2	OsaYH_5	34	NA	NA	NA
1	191	FL/CTH	11	3	OsaYH_5	35	NA	NA	NA
1	192	FL/CTH	11	4	OsaYH_5	36	NA	NA	NA
1	193	FL/CTH	13	1	OsaYH_5	37	NA	NA	NA
1	194	FL/CTH	13	2	OsaYH_5	38	NA	NA	NA
1	195	FL/CTH	13	3	OsaYH_5	39	NA	NA	NA
1	196	FL/CTH	13	4	OsaYH_5	40	NA	NA	NA
1	197	FL/CTH	15	1	OsaYH_5	41	NA	NA	NA
1	198	FL/CTH	15	2	OsaYH_5	42	NA	NA	NA
1	199	FL/CTH	15	3	OsaYH_5	43	NA	NA	NA
1	200	FL/CTH	15	4	OsaYH_5	44	NA	NA	NA
1	201	FL/CTH	17	1	OsaYH_5	45	NA	NA	NA
1	202	FL/CTH	17	2	OsaYH_5	46	NA	NA	NA
1	203	FL/CTH	17	3	OsaYH_5	47	NA	NA	NA
1	204	FL/CTH	17	4	OsaYH_5	48	NA	NA	NA
1	205	FL/CTH	19_2	1	OsaYH_5	49	NA	NA	NA
1	206	FL/CTH	19_2	2	OsaYH_5	100	NA	NA	NA
1	207	FL/CTH	19_2	3	OsaYH_5	51	NA	NA	NA
1	208	FL/CTH	19_2	4	OsaYH_5	52	NA	NA	NA
1	209	CL/FTH	19	1	OsaYH_5	101	NA	NA	NA
1	210	CL/FTH	19	2	OsaYH_5	102	NA	NA	NA
1	211	CL/FTH	19	3	OsaYH_5	103	NA	NA	NA
1	212	CL/FTH	19	4	OsaYH_5	104	NA	NA	NA
1	213	CL/FTH	21	1	OsaYH_5	105	NA	NA	NA
1	214	CL/FTH	21	2	OsaYH_5	106	NA	NA	NA
1	215	CL/FTH	21	3	OsaYH_5	107	NA	NA	NA
1	216	CL/FTH	21	4	OsaYH_5	108	NA	NA	NA
1	217	CL/FTH	23	1	OsaYH_5	109	NA	NA	NA
1	218	CL/FTH	23	2	OsaYH_5	110	NA	NA	NA
1	219	CL/FTH	23	3	OsaYH_5	111	NA	NA	NA
1	220	CL/FTH	23	4	OsaYH_5	112	NA	NA	NA
1	221	CL/FTH	1	1	OsaYH_5	113	NA	NA	NA
1	222	CL/FTH	1	2	OsaYH_5	114	NA	NA	NA
1	223	CL/FTH	1	3	OsaYH_5	115	NA	NA	NA
1	224	CL/FTH	1	4	OsaYH_5	116	NA	NA	NA
1	225	CL/FTH	3	1	OsaYH_5	117	NA	NA	NA
1	226	CL/FTH	3	2	OsaYH_5	118	NA	NA	NA
1	227	CL/FTH	3	3	OsaYH_5	119	NA	NA	NA
1	228	CL/FTH	3	4	OsaYH_5	120	NA	NA	NA
1	229	CL/FTH	5	1	OsaYH_5	121	NA	NA	NA
1	230	CL/FTH	5	2	OsaYH_5	122	NA	NA	NA
1	231	CL/FTH	5	3	OsaYH_5	123	NA	NA	NA
1	232	CL/FTH	5	4	OsaYH_5	124	NA	NA	NA
1	233	CL/FTH	7	1	OsaYH_5	125	NA	NA	NA
1	234	CL/FTH	7	2	OsaYH_5	126	NA	NA	NA
1	235	CL/FTH	7	3	OsaYH_5	127	NA	NA	NA
1	236	CL/FTH	7	4	OsaYH_5	128	NA	NA	NA
1	237	CL/FTH	9	1	OsaYH_5	129	NA	NA	NA
1	238	CL/FTH	9	2	OsaYH_5	130	NA	NA	NA
1	239	CL/FTH	9	3	OsaYH_5	131	NA	NA	NA
1	240	CL/FTH	9	4	OsaYH_5	132	NA	NA	NA
1	241	CL/FTH	11	1	OsaYH_5	133	NA	NA	NA
1	242	CL/FTH	11	2	OsaYH_5	134	NA	NA	NA
1	243	CL/FTH	11	3	OsaYH_5	135	NA	NA	NA
1	244	CL/FTH	11	4	OsaYH_5	136	NA	NA	NA
1	245	CL/FTH	13	1	OsaYH_5	137	NA	NA	NA
1	246	CL/FTH	13	2	OsaYH_5	138	NA	NA	NA
1	247	CL/FTH	13	3	OsaYH_5	139	NA	NA	NA
1	248	CL/FTH	13	4	OsaYH_5	140	NA	NA	NA
1	249	CL/FTH	15	1	OsaYH_5	141	NA	NA	NA
1	250	CL/FTH	15	2	OsaYH_5	142	NA	NA	NA
1	251	CL/FTH	15	3	OsaYH_5	143	NA	NA	NA
1	252	CL/FTH	15	4	OsaYH_5	144	NA	NA	NA
1	253	CL/FTH	17	1	OsaYH_5	145	NA	NA	NA
1	254	CL/FTH	17	2	OsaYH_5	146	NA	NA	NA
1	255	CL/FTH	17	3	OsaYH_5	147	NA	NA	NA
1	256	CL/FTH	17	4	OsaYH_5	148	NA	NA	NA
1	257	CL/FTH	19_2	1	OsaYH_5	149	NA	NA	NA
1	258	CL/FTH	19_2	2	OsaYH_5	150	NA	NA	NA
1	259	CL/FTH	19_2	3	OsaYH_5	151	NA	NA	NA
1	260	CL/FTH	19_2	4	OsaYH_5	152	NA	NA	NA
2	1	FL/FTH	5	1	OsaYH_6	9	NA	NA	NA
2	2	FL/FTH	5	2	OsaYH_6	10	NA	NA	NA
2	3	FL/FTH	5	3	OsaYH_6	11	NA	NA	NA
2	4	FL/FTH	5.5	1	OsaYH_6	12	NA	NA	NA
2	5	FL/FTH	5.5	2	OsaYH_6	13	NA	NA	NA
2	6	FL/FTH	5.5	3	OsaYH_6	14	NA	NA	NA
2	7	FL/FTH	6	1	OsaYH_6	15	NA	NA	NA
2	8	FL/FTH	6	2	OsaYH_6	16	NA	NA	NA
2	9	FL/FTH	6	3	OsaYH_6	17	NA	NA	NA
2	10	FL/FTH	6.5	1	OsaYH_6	18	NA	NA	NA
2	11	FL/FTH	6.5	2	OsaYH_6	19	NA	NA	NA
2	12	FL/FTH	6.5	3	OsaYH_6	20	NA	NA	NA
2	13	FL/FTH	7	1	OsaYH_6	21	NA	NA	NA
2	14	FL/FTH	7	2	OsaYH_6	22	NA	NA	NA
2	15	FL/FTH	7	3	OsaYH_6	23	NA	NA	NA
2	16	FL/FTH	8	1	OsaYH_6	24	NA	NA	NA
2	17	FL/FTH	8	2	OsaYH_6	25	NA	NA	NA
2	18	FL/FTH	8	3	OsaYH_6	26	NA	NA	NA
2	19	FL/FTH	9	1	OsaYH_6	27	NA	NA	NA
2	20	FL/FTH	9	2	OsaYH_6	28	NA	NA	NA
2	21	FL/FTH	9	3	OsaYH_6	29	NA	NA	NA
2	22	FL/FTH	10	1	OsaYH_6	30	NA	NA	NA
2	23	FL/FTH	10	2	OsaYH_6	31	NA	NA	NA
2	24	FL/FTH	10	3	OsaYH_6	32	NA	NA	NA
2	25	FL/FTH	11	1	OsaYH_6	33	NA	NA	NA
2	26	FL/FTH	11	2	OsaYH_6	34	NA	NA	NA
2	27	FL/FTH	11	3	OsaYH_6	35	NA	NA	NA
2	28	FL/FTH	13	1	OsaYH_6	36	NA	NA	NA
2	29	FL/FTH	13	2	OsaYH_6	37	NA	NA	NA
2	30	FL/FTH	13	3	OsaYH_6	38	NA	NA	NA
2	31	FL/FTH	15	1	OsaYH_6	39	NA	NA	NA
2	32	FL/FTH	15	2	OsaYH_6	40	NA	NA	NA
2	33	FL/FTH	15	3	OsaYH_6	41	NA	NA	NA
2	34	FL/FTH	16	1	OsaYH_6	42	NA	NA	NA
2	35	FL/FTH	16	2	OsaYH_6	43	NA	NA	NA
2	36	FL/FTH	16	3	OsaYH_6	44	NA	NA	NA
2	37	FL/FTH	17	1	OsaYH_6	45	NA	NA	NA
2	38	FL/FTH	17	2	OsaYH_6	46	NA	NA	NA
2	39	FL/FTH	17	3	OsaYH_6	47	NA	NA	NA
2	40	FL/FTH	17.5	1	OsaYH_6	48	NA	NA	NA
2	41	FL/FTH	17.5	2	OsaYH_6	49	NA	NA	NA
2	42	FL/FTH	17.5	3	OsaYH_6	100	NA	NA	NA
2	43	FL/FTH	18	1	OsaYH_6	51	NA	NA	NA
2	44	FL/FTH	18	2	OsaYH_6	52	NA	NA	NA
2	45	FL/FTH	18	3	OsaYH_6	53	NA	NA	NA
2	46	FL/FTH	18.5	1	OsaYH_6	54	NA	NA	NA
2	47	FL/FTH	18.5	2	OsaYH_6	55	NA	NA	NA
2	48	FL/FTH	18.5	3	OsaYH_6	56	NA	NA	NA
2	49	FL/FTH	19_2	1	OsaYH_6	57	NA	NA	NA
2	50	FL/FTH	19_2	2	OsaYH_6	58	NA	NA	NA
2	51	FL/FTH	19_2	3	OsaYH_6	59	NA	NA	NA
2	52	CL/CTH	5	1	OsaYH_6	109	NA	NA	NA
2	53	CL/CTH	5	2	OsaYH_6	110	NA	NA	NA
2	54	CL/CTH	5	3	OsaYH_6	111	NA	NA	NA
2	55	CL/CTH	5.5	1	OsaYH_6	112	NA	NA	NA
2	56	CL/CTH	5.5	2	OsaYH_6	113	NA	NA	NA
2	57	CL/CTH	5.5	3	OsaYH_6	114	NA	NA	NA
2	58	CL/CTH	6	1	OsaYH_6	115	NA	NA	NA
2	59	CL/CTH	6	2	OsaYH_6	116	NA	NA	NA
2	60	CL/CTH	6	3	OsaYH_6	117	NA	NA	NA
2	61	CL/CTH	6.5	1	OsaYH_6	118	NA	NA	NA
2	62	CL/CTH	6.5	2	OsaYH_6	119	NA	NA	NA
2	63	CL/CTH	6.5	3	OsaYH_6	120	NA	NA	NA
2	64	CL/CTH	7	1	OsaYH_6	121	NA	NA	NA
2	65	CL/CTH	7	2	OsaYH_6	122	NA	NA	NA
2	66	CL/CTH	7	3	OsaYH_6	123	NA	NA	NA
2	67	CL/CTH	8	1	OsaYH_6	124	NA	NA	NA
2	68	CL/CTH	8	2	OsaYH_6	125	NA	NA	NA
2	69	CL/CTH	8	3	OsaYH_6	126	NA	NA	NA
2	70	CL/CTH	9	1	OsaYH_6	127	NA	NA	NA
2	71	CL/CTH	9	2	OsaYH_6	128	NA	NA	NA
2	72	CL/CTH	9	3	OsaYH_6	129	NA	NA	NA
2	73	CL/CTH	10	1	OsaYH_6	130	NA	NA	NA
2	74	CL/CTH	10	2	OsaYH_6	131	NA	NA	NA
2	75	CL/CTH	10	3	OsaYH_6	132	NA	NA	NA
2	76	CL/CTH	11	1	OsaYH_6	133	NA	NA	NA
2	77	CL/CTH	11	2	OsaYH_6	134	NA	NA	NA
2	78	CL/CTH	11	3	OsaYH_6	135	NA	NA	NA
2	79	CL/CTH	13	1	OsaYH_6	136	NA	NA	NA
2	80	CL/CTH	13	2	OsaYH_6	137	NA	NA	NA
2	81	CL/CTH	13	3	OsaYH_6	138	NA	NA	NA
2	82	CL/CTH	15	1	OsaYH_6	139	NA	NA	NA
2	83	CL/CTH	15	2	OsaYH_6	140	NA	NA	NA
2	84	CL/CTH	15	3	OsaYH_6	141	NA	NA	NA
2	85	CL/CTH	16	1	OsaYH_6	142	NA	NA	NA
2	86	CL/CTH	16	2	OsaYH_6	143	NA	NA	NA
2	87	CL/CTH	16	3	OsaYH_6	144	NA	NA	NA
2	88	CL/CTH	17	1	OsaYH_6	145	NA	NA	NA
2	89	CL/CTH	17	2	OsaYH_6	146	NA	NA	NA
2	90	CL/CTH	17	3	OsaYH_6	147	NA	NA	NA
2	91	CL/CTH	17.5	1	OsaYH_6	148	NA	NA	NA
2	92	CL/CTH	17.5	2	OsaYH_6	149	NA	NA	NA
2	93	CL/CTH	17.5	3	OsaYH_6	150	NA	NA	NA
2	94	CL/CTH	18	1	OsaYH_6	151	NA	NA	NA
2	95	CL/CTH	18	2	OsaYH_6	152	NA	NA	NA
2	96	CL/CTH	18	3	OsaYH_6	153	NA	NA	NA
2	97	CL/CTH	18.5	1	OsaYH_6	154	NA	NA	NA
2	98	CL/CTH	18.5	2	OsaYH_6	155	NA	NA	NA
2	99	CL/CTH	18.5	3	OsaYH_6	156	NA	NA	NA
2	100	CL/CTH	19_2	1	OsaYH_6	157	NA	NA	NA
2	101	CL/CTH	19_2	2	OsaYH_6	158	NA	NA	NA
2	102	CL/CTH	19_2	3	OsaYH_6	159	NA	NA	NA
2	103	FL/CTH	5	1	OsaYH_7	9	NA	NA	NA
2	104	FL/CTH	5	2	OsaYH_7	10	NA	NA	NA
2	105	FL/CTH	5	3	OsaYH_7	11	NA	NA	NA
2	106	FL/CTH	5.5	1	OsaYH_7	12	NA	NA	NA
2	107	FL/CTH	5.5	2	OsaYH_7	13	NA	NA	NA
2	108	FL/CTH	5.5	3	OsaYH_7	14	NA	NA	NA
2	109	FL/CTH	6	1	OsaYH_7	15	NA	NA	NA
2	110	FL/CTH	6	2	OsaYH_7	16	NA	NA	NA
2	111	FL/CTH	6	3	OsaYH_7	17	NA	NA	NA
2	112	FL/CTH	6.5	1	OsaYH_7	18	NA	NA	NA
2	113	FL/CTH	6.5	2	OsaYH_7	19	NA	NA	NA
2	114	FL/CTH	6.5	3	OsaYH_7	20	NA	NA	NA
2	115	FL/CTH	7	1	OsaYH_7	21	NA	NA	NA
2	116	FL/CTH	7	2	OsaYH_7	22	NA	NA	NA
2	117	FL/CTH	7	3	OsaYH_7	23	NA	NA	NA
2	118	FL/CTH	8	1	OsaYH_7	24	NA	NA	NA
2	119	FL/CTH	8	2	OsaYH_7	25	NA	NA	NA
2	120	FL/CTH	8	3	OsaYH_7	26	NA	NA	NA
2	121	FL/CTH	9	1	OsaYH_7	27	NA	NA	NA
2	122	FL/CTH	9	2	OsaYH_7	28	NA	NA	NA
2	123	FL/CTH	9	3	OsaYH_7	29	NA	NA	NA
2	124	FL/CTH	10	1	OsaYH_7	30	NA	NA	NA
2	125	FL/CTH	10	2	OsaYH_7	31	NA	NA	NA
2	126	FL/CTH	10	3	OsaYH_7	32	NA	NA	NA
2	127	FL/CTH	11	1	OsaYH_7	33	NA	NA	NA
2	128	FL/CTH	11	2	OsaYH_7	34	NA	NA	NA
2	129	FL/CTH	11	3	OsaYH_7	35	NA	NA	NA
2	130	FL/CTH	13	1	OsaYH_7	36	NA	NA	NA
2	131	FL/CTH	13	2	OsaYH_7	37	NA	NA	NA
2	132	FL/CTH	13	3	OsaYH_7	38	NA	NA	NA
2	133	FL/CTH	15	1	OsaYH_7	39	NA	NA	NA
2	134	FL/CTH	15	2	OsaYH_7	40	NA	NA	NA
2	135	FL/CTH	15	3	OsaYH_7	41	NA	NA	NA
2	136	FL/CTH	16	1	OsaYH_7	42	NA	NA	NA
2	137	FL/CTH	16	2	OsaYH_7	43	NA	NA	NA
2	138	FL/CTH	16	3	OsaYH_7	44	NA	NA	NA
2	139	FL/CTH	17	1	OsaYH_7	45	NA	NA	NA
2	140	FL/CTH	17	2	OsaYH_7	46	NA	NA	NA
2	141	FL/CTH	17	3	OsaYH_7	47	NA	NA	NA
2	142	FL/CTH	17.5	1	OsaYH_7	48	NA	NA	NA
2	143	FL/CTH	17.5	2	OsaYH_7	49	NA	NA	NA
2	144	FL/CTH	17.5	3	OsaYH_7	100	NA	NA	NA
2	145	FL/CTH	18	1	OsaYH_7	51	NA	NA	NA
2	146	FL/CTH	18	2	OsaYH_7	52	NA	NA	NA
2	147	FL/CTH	18	3	OsaYH_7	53	NA	NA	NA
2	148	FL/CTH	18.5	1	OsaYH_7	54	NA	NA	NA
2	149	FL/CTH	18.5	2	OsaYH_7	55	NA	NA	NA
2	150	FL/CTH	18.5	3	OsaYH_7	56	NA	NA	NA
2	151	FL/CTH	19_2	1	OsaYH_7	57	NA	NA	NA
2	152	FL/CTH	19_2	2	OsaYH_7	58	NA	NA	NA
2	153	FL/CTH	19_2	3	OsaYH_7	59	NA	NA	NA
2	154	CL/FTH	5	1	OsaYH_7	109	NA	NA	NA
2	155	CL/FTH	5	2	OsaYH_7	110	NA	NA	NA
2	156	CL/FTH	5	3	OsaYH_7	111	NA	NA	NA
2	157	CL/FTH	5.5	1	OsaYH_7	112	NA	NA	NA
2	158	CL/FTH	5.5	2	OsaYH_7	113	NA	NA	NA
2	159	CL/FTH	5.5	3	OsaYH_7	114	NA	NA	NA
2	160	CL/FTH	6	1	OsaYH_7	115	NA	NA	NA
2	161	CL/FTH	6	2	OsaYH_7	116	NA	NA	NA
2	162	CL/FTH	6	3	OsaYH_7	117	NA	NA	NA
2	163	CL/FTH	6.5	1	OsaYH_7	118	NA	NA	NA
2	164	CL/FTH	6.5	2	OsaYH_7	119	NA	NA	NA
2	165	CL/FTH	6.5	3	OsaYH_7	120	NA	NA	NA
2	166	CL/FTH	7	1	OsaYH_7	121	NA	NA	NA
2	167	CL/FTH	7	2	OsaYH_7	122	NA	NA	NA
2	168	CL/FTH	7	3	OsaYH_7	123	NA	NA	NA
2	169	CL/FTH	8	1	OsaYH_7	124	NA	NA	NA
2	170	CL/FTH	8	2	OsaYH_7	125	NA	NA	NA
2	171	CL/FTH	8	3	OsaYH_7	126	NA	NA	NA
2	172	CL/FTH	9	1	OsaYH_7	127	NA	NA	NA
2	173	CL/FTH	9	2	OsaYH_7	128	NA	NA	NA
2	174	CL/FTH	9	3	OsaYH_7	129	NA	NA	NA
2	175	CL/FTH	10	1	OsaYH_7	130	NA	NA	NA
2	176	CL/FTH	10	2	OsaYH_7	131	NA	NA	NA
2	177	CL/FTH	10	3	OsaYH_7	132	NA	NA	NA
2	178	CL/FTH	11	1	OsaYH_7	133	NA	NA	NA
2	179	CL/FTH	11	2	OsaYH_7	134	NA	NA	NA
2	180	CL/FTH	11	3	OsaYH_7	135	NA	NA	NA
2	181	CL/FTH	13	1	OsaYH_7	136	NA	NA	NA
2	182	CL/FTH	13	2	OsaYH_7	137	NA	NA	NA
2	183	CL/FTH	13	3	OsaYH_7	138	NA	NA	NA
2	184	CL/FTH	15	1	OsaYH_7	139	NA	NA	NA
2	185	CL/FTH	15	2	OsaYH_7	140	NA	NA	NA
2	186	CL/FTH	15	3	OsaYH_7	141	NA	NA	NA
2	187	CL/FTH	16	1	OsaYH_7	142	NA	NA	NA
2	188	CL/FTH	16	2	OsaYH_7	143	NA	NA	NA
2	189	CL/FTH	16	3	OsaYH_7	144	NA	NA	NA
2	190	CL/FTH	17	1	OsaYH_7	145	NA	NA	NA
2	191	CL/FTH	17	2	OsaYH_7	146	NA	NA	NA
2	192	CL/FTH	17	3	OsaYH_7	147	NA	NA	NA
2	193	CL/FTH	17.5	1	OsaYH_7	148	NA	NA	NA
2	194	CL/FTH	17.5	2	OsaYH_7	149	NA	NA	NA
2	195	CL/FTH	17.5	3	OsaYH_7	150	NA	NA	NA
2	196	CL/FTH	18	1	OsaYH_7	151	NA	NA	NA
2	197	CL/FTH	18	2	OsaYH_7	152	NA	NA	NA
2	198	CL/FTH	18	3	OsaYH_7	153	NA	NA	NA
2	199	CL/FTH	18.5	1	OsaYH_7	154	NA	NA	NA
2	200	CL/FTH	18.5	2	OsaYH_7	155	NA	NA	NA
2	201	CL/FTH	18.5	3	OsaYH_7	156	NA	NA	NA
2	202	CL/FTH	19_2	1	OsaYH_7	157	NA	NA	NA
2	203	CL/FTH	19_2	2	OsaYH_7	158	NA	NA	NA
2	204	CL/FTH	19_2	3	OsaYH_7	159	NA	NA	NA

## Sheet: Table S2
Table S2. Time-indicating genes used in this study.
"r" indicates Pearson’s pairwise correlation coefficient between gene expression and the best-fitting cosine curve.
"a" indicates the amplitude of gene expression calculated as the standard deviation divided by the average gene expression level.
"Molecular peak time" indicates the peak time of expression in each gene, which is estimated as the peak time of the best-fitting cosine curve.
Locus_ID	r	a	Molecular peak time (hour)	Description
Os03g0152600	0.94	0.17	19.08	Conserved hypothetical protein.
Os04g0403500	0.95	0.19	19.3	NAD(P)-binding domain containing protein.
Os08g0440800	0.96	0.21	19.38	Glyceraldehyde-3-phosphate dehydrogenase.
Os03g0826200	0.94	0.16	19.95	Conserved hypothetical protein.
Os10g0496900	0.96	0.73	19.97	"Similar to Protochlorophyllide reductase B, chloroplastic."
Os07g0628700	0.96	0.58	20.7	Similar to Receptor protein kinase.
Os03g0337500	0.94	0.49	20.9	Similar to Potassium transporter.
Os03g0108700	0.96	0.2	21.22	Conserved hypothetical protein.
Os07g0637300	0.95	0.64	21.23	Similar to Pyruvate dehydrogenase kinase.
Os03g0271100	0.95	0.21	21.25	Similar to Sigma factor SIG2B.
Os09g0346500	0.96	0.75	21.47	"Similar to Chlorophyll a-b binding protein, chloroplast precursor (LHCII type I CAB) (LHCP)."
Os01g0822800	0.94	0.94	21.5	Similar to RING-H2 finger protein ATL3C.
Os03g0305000	0.94	0.44	21.77	AMP-binding protein.
Os10g0395200	0.94	0.19	22.12	Conserved hypothetical protein.
Os01g0642100	0.95	0.74	22.67	Hypothetical conserved gene.
Os07g0562700	0.94	0.6	22.9	Similar to Type III chlorophyll a/b-binding protein (Fragment).
Os03g0180300	0.95	0.21	22.93	"Similar to Ataxin-2 C-terminal region family protein, expressed."
Os02g0468400	0.95	0.22	23.75	Lipid-binding START domain containing protein.
Os03g0322600	0.94	0.18	0.12	Conserved hypothetical protein.
Os03g0782200	0.96	0.9	2.35	Hypothetical protein.
Os07g0529600	0.99	0.75	2.45	Similar to Pathogen-induced defense-responsive protein 8.
Os03g0824100	0.96	0.68	2.48	"Pentatricopeptide repeat protein, Regulation of chloroplast development"
Os02g0685200	0.96	0.92	2.75	"MYB transcription factor, Transcriptional activator in mediating stress and rhythm responsivegene expression"
Os01g0198900	0.94	0.42	2.8	Polyketide cyclase/dehydrase domain containing protein.
Os04g0675400	0.96	0.79	2.87	Similar to Chaperone protein dnaJ.
Os01g0833200	0.96	0.18	3.03	Similar to expressed protein.
Os01g0916600	0.95	0.64	3.43	"RNA recognition motif, glycine rich protein domain containing protein."
Os07g0464200	0.96	0.69	3.52	Similar to O-methyltransferase ZRP4.
Os01g0873100	0.95	0.21	3.52	"Similar to Amidophosphoribosyltransferase, chloroplast precursor (EC 2.4.2.14) (Glutamine phosphoribosylpyrophosphate amidotransferase) (ATASE) (GPAT)."
Os05g0417200	0.94	0.62	3.55	Thioredoxin-like fold domain containing protein.
Os10g0330000	0.96	0.36	3.73	Conserved hypothetical protein.
Os07g0476900	0.96	0.24	3.82	Thioredoxin domain 2 containing protein.
Os08g0566600	0.94	0.22	3.85	Similar to PGR5.
Os05g0143300	0.96	0.2	3.98	Conserved hypothetical protein.
Os03g0638200	0.94	0.52	4.03	Similar to Transporter-like protein.
Os09g0475400	0.94	0.46	4.07	"Similar to cDNA clone:J023084K14, full insert sequence."
Os01g0971100	0.95	0.19	4.25	Drought induced 19 family protein.
Os05g0148700	0.94	0.2	4.32	Armadillo-type fold domain containing protein.
Os03g0161200	0.94	0.36	4.42	Similar to Sulphate transporter.
Os07g0569600	0.94	0.34	4.42	Chaperonin-like RbcX domain containing protein.
Os01g0279700	0.96	0.16	4.55	Major facilitator superfamily protein.
Os01g0498200	0.94	0.35	4.62	Conserved hypothetical protein.
Os03g0265900	0.98	0.76	4.73	Conserved hypothetical protein.
Os06g0298200	0.95	0.64	4.73	Similar to CCT motif family protein.
Os04g0403900	0.94	0.29	4.77	Similar to H0502B11.1 protein.
Os08g0157600	0.95	0.55	4.82	"MYB transcription factor, Circadian clock"
Os03g0339900	0.94	0.68	4.87	Similar to Serine/threonine protein kinase.
Os11g0141800	0.94	0.34	4.88	Conserved hypothetical protein.
Os04g0493000	0.95	0.28	4.9	Similar to H0425E08.14 protein.
Os09g0426500	0.95	0.75	4.97	Similar to Integral membrane protein DUF6 containing protein.
Os02g0578400	0.95	0.56	5.17	Photosystem II oxygen evolving complex protein PsbQ family protein.
Os03g0703300	0.94	0.26	5.18	Calponin-like actin-binding domain containing protein.
Os06g0654900	0.96	0.17	5.35	Similar to CONSTANS-like protein CO6.
Os08g0187900	0.95	1.02	5.35	"Ubiquitin-conjugating enzyme, E2 domain containing protein."
Os05g0574400	0.96	0.19	5.38	Similar to Malate dehydrogenase.
Os03g0110900	0.96	0.44	5.4	Dimeric alpha-beta barrel domain containing protein.
Os02g0475400	0.94	0.49	5.43	Bile acid:sodium symporter family protein.
Os11g0216100	0.96	0.19	5.45	Similar to Heat shock protein binding protein.
Os03g0192500	0.96	0.28	5.52	"Sporulation stage II, protein E C-terminal domain containing protein."
Os03g0586500	0.98	0.26	5.58	Similar to chloroplast post-illumination chlorophyll fluorescence increase protein.
Os09g0546900	0.96	0.92	5.8	Similar to Auxin induced protein.
Os03g0684400	0.95	0.37	5.85	"Mg2+ transporter protein, CorA-like domain containing protein."
Os04g0119000	0.96	0.86	5.95	Similar to H0716A07.5 protein.
Os02g0533200	0.95	0.35	5.95	SOUL haem-binding protein domain containing protein.
Os08g0163400	0.94	0.17	5.97	RNA polymerase sigma-70 domain containing protein.
Os12g0577600	0.94	0.68	6.05	Protein of unknown function DUF1336 domain containing protein.
Os01g0228400	0.94	0.41	6.07	Pentatricopeptide repeat domain containing protein.
Os06g0591600	0.94	0.17	6.12	Similar to Hemoglobin Hb2.
Os02g0827400	0.95	0.9	6.15	Similar to predicted protein.
Os12g0189300	0.96	0.81	6.2	"Pyruvate/Phosphoenolpyruvate kinase, catalytic core domain containing protein."
Os08g0102000	0.95	0.22	6.23	"Serotonin N-acetyltransferase, Melatonin synthesis"
Os02g0606200	0.96	0.32	6.27	"Zinc finger, B-box domain containing protein."
Os06g0625400	0.94	0.19	6.27	Similar to Metalloendopeptidase.
Os06g0704700	0.94	0.22	6.3	NAD(P)-binding domain containing protein.
Os01g0700100	0.95	0.84	6.33	MtN3 and saliva related transmembrane protein family protein.
Os03g0319400	0.94	0.26	6.4	Similar to CBL-interacting protein kinase 3.
Os08g0143900	0.95	0.61	6.42	Hypothetical protein.
Os06g0694800	0.95	0.33	6.47	Protein of unknown function DUF1517 domain containing protein.
Os07g0546000	0.96	0.18	6.48	Similar to Isopentenyl pyrophosphate:dimethyllallyl pyrophosphate isomerase (EC 5.3.3.2) (Fragment).
Os02g0672700	0.94	0.33	6.58	"DNA-directed RNA polymerase, M/15 kDa subunit domain containing protein."
Os12g0611200	0.94	0.68	6.58	RNA helicase.
Os01g0926800	0.97	0.16	6.6	"Cellular retinaldehyde-binding/triple function, N-terminal domain containing protein."
Os08g0480200	0.95	0.75	6.6	2OG-Fe(II) oxygenase domain containing protein.
Os02g0693500	0.94	0.31	6.92	Similar to OSIGBa0142I02-OSIGBa0101B20.17 protein.
Os05g0419200	0.94	0.2	7.08	Protein of unknown function DUF647 family protein.
Os10g0181600	0.94	0.27	7.12	Similar to CMV 1a interacting protein 1.
Os02g0240300	0.94	0.82	7.17	Similar to Class III peroxidase GvPx2b (Fragment).
Os03g0192750	0.96	0.87	7.38	Hypothetical gene.
Os09g0446800	0.95	0.4	7.47	Similar to Formate--tetrahydrofolate ligase (EC 6.3.4.3) (Formyltetrahydrofolate synthetase) (10-formyletrahydrofolate synthetase) (FHS) (FTHFS).
Os02g0831200	0.94	0.5	7.5	Protein of unknown function DUF177 family protein.
Os03g0387900	0.94	0.53	7.55	Conserved hypothetical protein.
Os05g0571100	0.95	0.62	7.6	"Peptidase C12, ubiquitin carboxyl-terminal hydrolase 1 domain containing protein."
Os09g0438100	0.96	0.86	7.73	Conserved hypothetical protein.
Os03g0439700	0.97	0.18	8.02	Protein of unknown function DUF1230 family protein.
Os02g0106100	0.95	0.79	8.37	Similar to Fructosyltransferase.
Os01g0188100	0.94	0.22	8.47	Isopenicillin N synthase family protein.
Os12g0512100	0.96	0.79	8.5	Sugar/inositol transporter domain containing protein.
Os03g0757200	0.94	0.24	8.65	UDP-glucuronosyl/UDP-glucosyltransferase family protein.
Os03g0228200	0.94	0.7	8.77	Conserved hypothetical protein.
Os10g0560400	0.95	0.7	9.17	Similar to CONSTANS-like protein CO9 (Fragment).
Os03g0856100	0.96	0.68	9.25	Pentatricopeptide repeat domain containing protein.
Os09g0343200	0.95	0.8	9.42	Ankyrin repeat containing protein.
Os09g0530000	0.95	0.29	9.43	Rhodanese-like domain containing protein.
Os09g0240200	0.95	0.63	10.05	"Zinc finger, B-box domain containing protein."
Os10g0330400	0.95	0.73	10.55	Protein of unknown function DUF179 family protein.
Os04g0583900	0.97	0.67	10.63	Similar to LHY protein.
Os02g0610700	0.95	0.18	10.7	Conserved hypothetical protein.
Os05g0310500	0.95	0.26	10.82	Similar to Cathepsin B-like cysteine protease.
Os05g0170800	0.94	0.16	11.47	ApaG domain containing protein.
Os05g0105800	0.94	0.28	11.72	Conserved hypothetical protein.
Os03g0231600	0.95	0.49	11.78	"Similar to Branched-chain-amino-acid aminotransferase 3, chloroplast precursor (EC 2.6.1.42) (Atbcat-3)."
Os10g0553800	0.94	0.22	11.85	Flavin-containing monooxygenase FMO family protein.
Os12g0226900	0.96	0.23	11.97	Similar to Allyl alcohol dehydrogenase.
Os05g0103400	0.94	0.21	12.3	Protein of unknown function DUF3339 domain containing protein.
Os01g0281100	0.94	1.01	12.38	Conserved hypothetical protein.
Os03g0583800	0.96	0.2	12.6	Mpv17/PMP22 family protein.
Os09g0240500	0.94	0.22	12.62	Similar to Sulfate transporter 4.1.
Os11g0242800	0.94	0.26	13.37	Similar to ASCAB9-A (ASCAB9-B) (Fragment).
Os03g0717900	0.96	0.49	13.77	Similar to ABRH7 (Fragment).
Os05g0591900	0.94	0.36	13.82	Similar to Hypersensitive-induced response protein.
Os05g0585900	0.96	0.22	13.98	Mitochondrial carrier protein domain containing protein.
Os07g0628900	0.94	0.72	14.32	Similar to KI domain interacting kinase 1.
Os03g0192700	0.98	0.85	14.35	Similar to Myo-inositol-1-phosphate synthase.
Os04g0460900	0.95	0.18	15.1	Non-protein coding transcript.
Os03g0323200	0.96	0.24	15.17	"Similar to Magnesium-chelatase subunit H family protein, expressed."
Os02g0816600	0.94	0.25	15.52	Similar to ABC(yeast) homolog1.
Os12g0190200	0.94	0.15	15.67	"Similar to Thylakoid lumenal 29.8 kDa protein, chloroplast precursor."
Os02g0815700	0.94	0.72	15.68	Similar to D1 protease (Fragment).
Os07g0100200	0.94	0.15	15.93	Similar to PDX1-like protein 4.
Os03g0197000	0.94	0.57	15.97	Di-trans-poly-cis-decaprenylcistransferase-like domain containing protein.
Os12g0633600	0.94	0.67	16.17	Protein of unknown function DUF221 domain containing protein.
Os02g0663100	0.94	0.23	16.22	"GRAS (GAI-RGA-SCR) plant-specific transcription factor, Maintenance of shoot apical meristem indeterminacy, Regulation of vegetative to reproductive phase change"
Os08g0101700	0.94	0.24	16.25	Similar to Cytochrome b561 (Fragment).
Os02g0704300	0.95	0.34	16.28	Conserved hypothetical protein.
Os02g0744900	0.96	0.16	16.45	"Geranylgeranyl reductase (EC:1.3.1.83), Chlorophyll and &alpha;-tocopherol synthesis, Response to light stress, Protection of photooxidative damage"
Os01g0800500	0.94	0.32	16.47	"Purple acid phosphatase, N-terminal domain containing protein."
Os12g0628100	0.95	0.2	16.55	Similar to Actin-depolymerizing factor 6 (ADF-6) (AtADF6).
Os05g0137200	0.95	0.34	16.7	Similar to P-glycoprotein ABCB5.
Os01g0314800	0.94	0.63	16.72	Late embryogenesis abundant protein 3 family protein.
Os01g0892600	0.95	0.29	16.77	Pectinacetylesterase family protein.
Os04g0532400	0.95	0.57	17.08	Similar to OSIGBa0125M19.13 protein.
Os07g0143600	0.95	0.56	17.25	Hypothetical conserved gene.
Os01g0720400	0.95	0.67	17.27	"HAD-superfamily subfamily IB hydrolase, hypothetical 1 protein."

## Sheet: Table S3
Table S3. List of contigs identified by de novo transcriptome assembly from unmapped reads to the rice reference transcriptome.
"Taxonomy ID", "Scientific name", "Blast name", "Kingdom", and "Description" are outputs from BLAST (Camacho et al., 2009).
Contig name	Total read counts in exp1_FIELD	Total read counts in exp1_FL/FTH	Total read counts in exp1_CL/CTH	Total read counts in exp1_FL/CTH	Total read counts in exp1_CL/FTH	Total read counts in exp2_FL/FTH	Total read counts in exp2_CL/CTH	Total read counts in exp2_FL/CTH	Total read counts in exp2_CL/FTH	Taxonomy ID	Scientific name	Blast name	Kingdom	Description
exp1_CL.CTH.TRINITY_DN11862_c0_g1_i1	1633.51	813.97	261.97	146.29	240.61	10.29	28.65	9.4	13.56	32630	synthetic construct	other sequences	NA	Synthetic construct RbcS gene for ribulose-1,5-bisphosphate carboxylase/oxygenase small subunit, complete cds, sequence name: RBCS-C
exp1_CL.FTH.TRINITY_DN138_c0_g1_i1	47.67	0.31	42.63	1760.94	1687.65	7.75	7.65	19.92	5.37	100272	uncultured eukaryote	eukaryotes	Eukaryota	Uncultured eukaryote isolate DGGE gel band ELD34 18S ribosomal RNA gene, partial sequence
exp1_FIELD.TRINITY_DN10070_c0_g1_i1	34.22	25.65	12.77	31.09	24.4	0.44	0	2.01	1.03	32630	synthetic construct	other sequences	NA	Synthetic construct RbcS gene for ribulose-1,5-bisphosphate carboxylase/oxygenase small subunit, complete cds, sequence name: RBCS-C
exp1_FIELD.TRINITY_DN1008_c0_g1_i1	263.75	120.86	89.6	178.57	118.97	95.87	72.74	109	116.02	362693	Oryza sativa alphaendornavirus	viruses	Viruses	Oryza sativa endornavirus genomic RNA, complete genome
exp1_FIELD.TRINITY_DN15392_c0_g1_i1	51.08	20.78	12.51	42.73	43.65	13.35	0.87	9.13	18.03	2676028	Expression vector pHP80912	other sequences	NA	Expression vector pHP80912, complete sequence
exp1_FIELD.TRINITY_DN15392_c0_g1_i6	615.8	476.56	509.5	408.33	576.99	555.52	677.9	509.25	798.65	2676028	Expression vector pHP80912	other sequences	NA	Expression vector pHP80912, complete sequence
exp1_FIELD.TRINITY_DN15392_c0_g1_i8	73.59	22.62	36.18	54.02	14.45	28.17	43.53	17.23	63.91	2676028	Expression vector pHP80912	other sequences	NA	Expression vector pHP80912, complete sequence
exp1_FIELD.TRINITY_DN16548_c0_g1_i1	5.37	8.48	31.95	0.16	10.14	0	0	0	0	362693	Oryza sativa alphaendornavirus	viruses	Viruses	Oryza sativa endornavirus genomic RNA, complete genome
exp1_FIELD.TRINITY_DN16548_c0_g2_i1	1554.7	1062.26	701.92	814.72	716.87	472.59	444.13	735.09	821.07	362693	Oryza sativa alphaendornavirus	viruses	Viruses	Oryza sativa endornavirus genomic RNA, complete genome
exp1_FIELD.TRINITY_DN18483_c0_g1_i1	48.02	23.73	31.79	17.25	5	5.58	6.71	13.62	14.49	362693	Oryza sativa alphaendornavirus	viruses	Viruses	Oryza sativa endornavirus genomic RNA, complete genome
exp1_FL.CTH.TRINITY_DN11_c0_g1_i1	17599.2	15969.3	12980.8	16464.8	15035.2	18854.2	18171.1	18490	21457.8	6161	Dugesia japonica	flatworms	Eukaryota	Dugesia japonica metallothionein-like protein (mt) mRNA, complete cds
exp1_FL.CTH.TRINITY_DN249_c0_g1_i2	186.07	202.62	133.93	1428.91	1399.76	132.63	114.43	111.41	143.16	1491	Clostridium botulinum	firmicutes	Bacteria	Clostridium botulinum strain Mfbjulcb6 chromosome, complete genome
exp1_FL.FTH.TRINITY_DN11478_c0_g1_i2	725.09	294.35	455.78	368.32	1415.52	1100.37	1684.55	1147.25	2012.49	2676028	Expression vector pHP80912	other sequences	NA	Expression vector pHP80912, complete sequence
exp1_FL.FTH.TRINITY_DN14726_c0_g1_i1	1.09	33.9	23.96	17.05	46.99	0	2.91	9.57	0	362693	Oryza sativa alphaendornavirus	viruses	Viruses	Oryza sativa endornavirus genomic RNA, complete genome
exp2_CL.CTH.TRINITY_DN586_c0_g1_i1	0	10057.8	10413.9	8609.12	1576.21	10198.9	10867.5	12538.6	1064.11	77133	uncultured bacterium	bacteria	Bacteria	Uncultured bacterium clone G125 16S ribosomal RNA gene, partial sequence
exp2_CL.FTH.TRINITY_DN544_c0_g3_i1	501.86	412.32	216.56	281.75	595.14	364.28	262.47	316.65	269.8	46767	Blastocystis sp.	eukaryotes	Eukaryota	Blastocystis sp. isolate 1106 small subunit ribosomal RNA gene, partial sequence
exp2_CL.FTH.TRINITY_DN660_c0_g1_i1	18.42	51.18	2.99	32.27	37.73	13.83	3.11	9.33	18.73	362693	Oryza sativa alphaendornavirus	viruses	Viruses	Oryza sativa endornavirus genomic RNA, complete genome
exp2_FL.CTH.TRINITY_DN119_c0_g1_i1	421.11	257.93	329.65	1099.69	968.32	401.12	460.86	478	433.31	100272	uncultured eukaryote	eukaryotes	Eukaryota	Uncultured eukaryote clone TE105G 18S ribosomal RNA gene, complete sequence
exp2_FL.CTH.TRINITY_DN457_c0_g1_i1	3371.07	3135.71	4427.28	10282.7	9314.93	13422.2	12914.6	14727.4	16065.2	2676035	Expression vector pHP87078	other sequences	NA	Expression vector pHP87078, complete sequence

## Sheet: Table S4
Table S4. The q-value of DEG analysis between FIELD and other conditions at each time-point in Experiment_1.
The q-value was calculated using R package TCC.
Genes with q-values less than 0.05 were defined as DEGs (i.e. false discovery rate [FDR] = 0.05).
Locus_ID	FL/FTH_19	FL/FTH_21	FL/FTH_23	FL/FTH_1	FL/FTH_3	FL/FTH_5	FL/FTH_7	FL/FTH_9	FL/FTH_11	FL/FTH_13	FL/FTH_15	FL/FTH_17	FL/FTH_19_2	CL/CTH_19	CL/CTH_21	CL/CTH_23	CL/CTH_1	CL/CTH_3	CL/CTH_5	CL/CTH_7	CL/CTH_9	CL/CTH_11	CL/CTH_13	CL/CTH_15	CL/CTH_17	CL/CTH_19_2	FL/CTH_19	FL/CTH_21	FL/CTH_23	FL/CTH_1	FL/CTH_3	FL/CTH_5	FL/CTH_7	FL/CTH_9	FL/CTH_11	FL/CTH_13	FL/CTH_15	FL/CTH_17	FL/CTH_19_2	CL/FTH_19	CL/FTH_21	CL/FTH_23	CL/FTH_1	CL/FTH_3	CL/FTH_5	CL/FTH_7	CL/FTH_9	CL/FTH_11	CL/FTH_13
Os01g0100100	0.92292	0.970541	0.927248	0.855186	0.957012	0.980555	0.826426	0.768037	0.84713	0.879056	0.841391	1	0.976794	0.902261	0.882942	0.954107	0.999393	0.512647	0.784417	0.944292	0.786477	0.986035	0.0920887	0.566876	0.415938	0.983596	0.829431	0.951439	0.978874	0.839892	1	0.124442	0.160559	0.922965	0.858171	0.165523	0.614996	0.958629	0.803309	0.943093	0.813964	0.763759	0.698233	0.943938	0.915724	0.95129	0.885679	0.986369	0.987842
Os01g0100500	0.497354	1	0.952406	0.819452	0.936573	0.435262	0.884228	0.988761	0.888813	0.88469	0.872506	0.941519	0.894154	0.711981	0.798068	0.962077	1	0.723148	0.95116	1	0.990278	0.913414	0.961676	0.829574	0.413403	0.923276	0.992119	0.941387	0.85825	0.939544	0.859986	0.942282	0.988958	0.812411	0.70013	0.919845	0.66493	0.893713	0.832218	0.189796	0.797496	0.871434	0.959451	0.937683	0.018038	0.975267	0.9864	0.988939	0.905886
Os01g0100600	1	0.754766	0.98322	0.97298	0.992506	0.78742	0.294786	0.773496	0.702907	0.569623	0.811398	0.272766	0.977569	0.929398	0.975297	0.908622	0.345657	0.990659	0.971913	0.0885849	0.874917	0.960994	0.0724741	0.756876	0.889017	0.992168	0.526671	0.9791	0.903621	0.907042	0.943434	0.904671	0.344239	0.831544	0.904664	0.472312	0.638256	0.574633	0.962202	0.894277	0.987607	0.959498	0.854417	0.876121	0.847513	1	0.996764	0.999823	0.814583
Os01g0100700	0.944141	0.994923	0.9768	0.964252	0.980248	0.792165	0.489087	0.676737	0.301047	0.0319104	0.0535973	0.890563	0.993891	0.549875	0.876376	0.971413	0.935942	0.366754	0.902456	0.893618	0.999723	0.591718	3.24337e-06	0.697138	0.737544	0.338917	0.999727	0.901655	0.997921	0.984874	0.996422	0.772077	0.787946	0.936938	0.0683814	0.0424164	0.263727	0.844731	0.910768	0.962082	0.78154	0.999246	0.99407	0.866327	0.421704	0.896238	0.493277	0.273216	0.291677
Os01g0100800	0.745253	0.952479	0.830874	0.959436	0.892905	0.933043	0.529828	0.673989	0.0633698	0.38842	0.963935	0.720242	0.982431	0.317981	0.900869	0.853967	0.846725	0.994731	0.813463	0.914427	0.64994	0.0488897	0.156505	0.96195	0.856843	0.703446	0.983224	0.801672	0.986655	0.995958	0.958053	0.937869	0.737661	0.618127	0.74715	0.648703	0.909704	0.999311	0.894252	0.943144	0.974472	0.84601	0.987638	0.828209	0.857686	0.419573	0.979628	0.36174	0.645762
Os01g0100900	0.333429	0.776921	0.730398	0.841546	0.464828	0.984218	0.976356	0.927356	0.918761	0.489577	0.998087	0.798351	0.927892	0.280843	0.204895	0.892555	0.899602	0.608564	0.9739	0.429146	0.605405	0.898924	0.923422	0.758206	0.421605	0.892777	0.111349	0.574536	0.600105	0.493698	0.230378	0.848525	0.812507	0.986408	0.920473	0.0632446	0.535598	0.361152	0.744441	0.0685707	0.320993	0.38929	0.630823	0.346463	0.65249	0.587299	0.712634	0.856101	0.536546
Os01g0101200	0.949954	0.948959	0.925729	0.995742	0.999617	0.580397	0.976425	0.000127322	0.805508	0.822621	0.81169	0.998632	0.79607	0.968842	0.957252	0.989997	0.389518	0.996148	0.00092812	0.244065	0.922893	0.0229187	0.593993	0.716807	0.466357	2.62627e-06	0.22396	0.420112	0.999353	0.951187	0.767013	0.000453713	0.231393	0.179575	0.00159985	0.658679	0.473428	0.649163	0.972747	0.113051	0.507408	0.0777204	0.406851	0.0966633	1.56841e-06	0.360873	0.95325	0.0273557	0.227112
Os01g0101300	0.873559	0.951606	0.988719	0.698542	0.98665	0.853002	0.995327	0.282401	0.986914	0.201155	0.642723	0.989519	0.972125	0.919892	0.978354	0.836071	0.879538	0.308127	0.880249	0.991892	0.48294	0.87687	0.0437526	0.191446	0.345751	0.875167	0.8699	0.989883	0.883213	0.948369	0.535486	0.954292	0.783335	0.363602	0.785056	0.0554453	0.905311	0.145211	0.802934	0.982249	0.9874	0.748434	0.987638	0.691974	0.865449	0.646157	0.489152	0.987665	0.693597
Os01g0101600	0.605329	0.936554	0.679525	0.77402	0.97624	0.947392	0.694518	0.549501	0.736045	0.891256	0.965025	0.935944	0.839558	0.882367	0.183144	0.916966	0.973645	0.985091	0.66295	0.38373	0.852129	0.590923	0.986173	0.928091	0.508184	0.835205	0.828273	0.701356	0.869585	0.656664	0.943434	0.906009	0.872211	0.966291	0.447053	0.9561	0.773894	0.968982	0.981282	0.888505	0.960217	0.65672	0.963614	0.718702	0.553928	0.996724	0.843313	0.711223	0.981124
Os01g0101700	0.80788	0.998653	0.935026	0.948834	0.968837	0.930472	0.866514	0.968771	0.547853	0.632021	0.969554	0.966197	0.989046	0.422636	1	0.380024	0.633359	0.480993	0.0295893	0.168014	0.12193	0.319169	0.0480632	0.9239	0.924479	0.698427	0.931174	0.771367	0.963415	0.970262	0.90591	0.0306912	0.136051	0.910734	0.611301	0.6688	0.916938	0.810339	0.99186	0.915459	0.992464	0.602068	0.18566	0.646902	0.352697	0.0786539	0.833653	0.925592	0.375368
Os01g0102300	0.9495	0.950748	0.983722	0.967025	0.992438	0.933043	0.709542	0.99151	0.970525	0.943481	0.980518	0.981802	0.964126	0.197221	0.896287	0.878033	0.855453	0.802546	0.129232	0.168823	0.773385	0.883324	0.916677	0.864463	0.670784	0.428278	0.224436	0.68168	0.2644	0.458003	0.984839	0.608085	0.0598535	0.987064	0.786312	0.982007	0.959383	0.971221	0.858574	0.0095996	0.292116	0.0827559	0.858493	0.100111	0.309543	0.829018	0.61957	0.561613	0.866429
Os01g0102500	0.872801	0.426697	0.995466	0.996365	0.755422	0.955079	0.967264	0.992621	0.881424	0.666584	0.780233	0.753057	0.93296	0.762828	0.920875	0.951552	0.986206	0.654367	0.920033	0.972232	0.14207	0.737057	0.963	0.610315	0.717086	0.971363	0.992119	0.785359	0.853208	0.921402	0.926338	0.504603	0.000304274	0.623354	0.285064	0.868475	0.951541	0.978202	0.806897	0.970205	0.933822	0.867392	0.902341	0.979842	0.976543	0.613623	0.453174	0.584936	0.853004
Os01g0102600	0.897947	0.99016	0.911755	0.932972	0.826412	0.690263	0.85371	0.024666	0.963185	0.44438	0.725989	0.810286	0.390308	0.615562	0.297245	0.956968	0.968241	0.961471	0.882918	0.356397	0.845573	0.475129	0.682564	0.956756	0.8332	0.678682	0.943872	0.989037	0.703134	0.861846	0.754883	0.663879	0.0141744	0.291294	0.678673	0.0227789	0.603407	0.808506	0.647304	0.948303	0.684193	0.99793	0.987638	0.98174	0.983934	0.878582	0.801768	0.985435	0.48323
Os01g0102700	0.983694	0.992907	0.974285	0.727439	0.864866	0.817345	0.935244	0.900677	0.580265	0.812146	0.776194	0.952723	0.917982	0.959331	0.962404	0.896091	0.957509	0.856978	1	0.452262	0.400109	0.30862	0.878339	0.971838	0.520467	0.772207	0.086184	0.898901	0.951523	0.404216	0.574236	0.557139	0.835645	0.119238	0.958739	0.879869	0.412822	0.147804	0.999515	0.580236	1	0.894694	0.630823	0.329426	0.709265	0.848717	0.290628	0.860751	0.910184
Os01g0102850	0.688085	0.943867	0.629075	0.999171	0.924658	0.707842	0.723965	0.954619	0.991234	0.782127	0.638581	0.940479	0.994402	1.34887e-05	0.0490849	0.213696	0.998801	0.869854	0.884481	0.384085	0.611105	0.955187	0.65597	0.567544	0.309552	0.896942	0.0024261	0.431842	0.267866	0.951187	0.781177	0.667969	0.787493	0.237985	0.83666	0.800871	0.670288	0.550478	0.772378	0.106875	0.377763	0.609819	0.937744	0.817263	0.753225	0.90014	0.295375	0.221816	0.926525
Os01g0102900	0.00333375	0.619829	0.927939	0.00663263	0.0010958	0.00173057	0.000801408	4.69946e-16	0.0823586	1.0584e-08	0.0684815	0.84224	0.686707	0.44163	0.919605	0.444379	0.904542	0.471619	0.0149553	8.04809e-07	5.49284e-10	0.467848	2.06487e-12	0.181419	0.0190846	5.01783e-07	3.97952e-08	8.40911e-06	5.07113e-17	4.05211e-12	0.00254061	0.193283	0.868272	0.366622	2.12649e-05	1.6736e-16	0.110852	0.899911	0.427677	0.0250438	0.0534984	1.19379e-06	0.00195575	0.0399695	0.0623784	0.949567	0.76124	0.0194726	6.19428e-09
Os01g0103400	0.895	0.977015	0.957439	0.793898	0.988702	0.964404	0.763448	0.985895	0.957691	0.696856	0.980703	0.974705	0.603184	0.840316	0.995926	0.913454	0.928292	0.787777	0.587568	0.684888	0.762399	0.522648	0.377884	0.969446	0.224183	0.638934	0.534282	0.83652	0.998128	0.913539	1	0.761386	0.809891	0.979171	0.511516	0.938897	0.82352	0.636472	0.955432	0.372856	0.668315	0.837399	0.834242	0.953685	0.661489	0.85207	0.897369	0.920637	0.963224
Os01g0103800	0.856807	0.975495	0.922974	0.872652	0.96724	0.985039	0.879141	0.965068	0.895689	0.226792	0.890477	0.994108	0.908677	0.929856	0.949017	0.642377	0.256464	0.947571	0.998842	0.0174916	0.86061	0.697039	0.982526	0.998805	0.437919	0.879063	0.644231	1	0.969819	0.949325	0.976867	0.997405	0.762423	0.885703	0.952167	0.125783	0.829414	0.857358	0.927517	0.728271	0.764696	0.880133	0.987638	0.919456	0.316949	0.947504	0.89085	0.841865	0.976878
Os01g0104000	1	0.981652	0.93935	0.954759	0.660137	0.775685	0.884228	0.99151	0.911328	0.657019	0.893906	0.913709	0.947989	0.705309	0.363237	0.673876	0.986371	0.475539	1	0.86006	0.548075	0.488392	0.820567	0.952157	0.986831	0.579669	0.764536	0.891923	0.961298	1	0.444261	0.851681	0.894968	0.928917	0.929785	0.945468	0.981464	0.946219	0.999298	0.90775	0.961593	0.969061	0.99189	0.872599	0.597919	0.73173	0.922747	0.886738	0.914871
Os01g0104100	0.486333	0.969668	0.985539	0.810797	0.998111	0.753828	0.914408	0.822861	0.746719	0.632021	0.574906	0.549438	0.871544	0.807835	0.873293	0.634621	0.352201	0.788844	0.98471	0.221848	0.708838	0.897888	0.333335	0.841566	0.893943	0.939375	0.269988	0.859094	0.202195	0.913539	0.633868	0.520976	9.89205e-05	0.0018056	0.932029	0.671031	0.401167	0.357018	0.84228	0.531684	0.519609	0.992718	0.873449	0.668872	0.709265	0.278922	0.304488	0.905084	0.959817
Os01g0104350	0.958196	0.890556	0.704825	0.843222	0.858011	0.518838	0.772188	0.962155	0.448897	0.997073	0.382082	0.690001	0.994402	0.359707	0.975068	0.632148	0.999881	0.806969	0.784403	0.679745	0.969267	0.626762	0.761592	0.934171	0.254608	0.57026	0.949969	0.87791	0.973316	0.90597	0.81172	0.747812	0.489629	0.868784	0.533994	0.477813	0.919916	0.381494	0.934639	0.9978	0.751221	0.871912	0.829411	0.843447	0.762914	0.924601	0.628755	0.571955	0.730721
Os01g0104400	0.0476889	0.0241236	0.372177	0.228152	0.504058	0.508385	0.328405	0.128391	0.965965	0.920661	0.382082	0.99803	0.422896	0.89048	0.6332	0.226121	0.406585	0.81632	0.130999	0.350959	0.0421142	0.974796	0.187426	0.79342	0.963927	0.593263	0.998961	0.832297	0.962819	0.900319	0.969819	0.516161	0.202114	0.482455	0.978051	0.97312	0.964738	0.770395	0.978357	0.84255	0.628289	0.384837	0.413242	0.86597	0.98407	0.713433	0.818287	0.399617	0.836499
Os01g0104600	0.967789	0.988895	0.904967	0.881786	0.982415	0.819328	1	0.427006	0.821849	0.894158	0.922832	0.989519	0.906318	0.541956	0.919427	0.9989	0.945606	0.0824604	0.909559	0.934432	0.789637	0.914075	0.682435	0.87185	0.927729	0.543483	0.973563	0.370874	0.664787	0.865529	1	0.125635	0.0682494	0.632804	0.875595	0.74176	0.496217	0.712966	0.999555	0.898003	0.359997	0.874508	0.926282	0.907125	0.295267	0.990491	0.994003	0.794897	0.970902
Os01g0105900	0.962421	0.596946	0.990636	0.92	1	0.980555	0.908965	0.0793753	0.882415	0.776284	0.799078	0.734377	0.896536	0.534836	0.943629	0.916966	0.522303	0.879151	0.968502	0.191792	0.346228	0.9706	0.777134	0.769285	0.929655	0.57008	0.714709	0.995333	0.991599	0.72126	0.989383	0.811903	0.968438	0.78478	0.983825	0.876603	0.489144	0.967409	0.470537	0.976957	0.687484	0.973358	0.683641	0.984706	0.980909	0.698639	0.486757	0.985435	0.91002
Os01g0106200	0.929282	0.899094	0.602072	0.888789	0.999138	0.985144	0.76086	0.99949	0.76461	0.514702	0.959394	0.924804	0.989012	0.835136	0.97988	0.94065	0.967099	0.645669	0.971668	0.223317	0.756562	0.61098	0.362119	0.9239	0.351625	0.491126	0.988568	0.501802	0.876368	0.77467	0.941761	0.48681	0.540087	0.779235	0.890695	0.904939	0.957221	0.252045	0.872189	0.798241	1	0.484516	0.994783	0.890594	0.752294	0.767406	0.595486	0.871446	0.317002
Os01g0106500	0.77693	0.971967	0.658441	0.97298	0.765757	0.532135	0.709773	0.969664	0.234655	0.290121	0.698928	0.963867	0.136108	0.928197	0.0134378	0.947529	0.974007	1	1	0.975687	0.698258	0.407275	0.298244	0.846627	1	0.128529	0.90875	0.685187	0.95248	0.990641	1	0.648846	0.555577	0.975451	0.540701	0.88251	0.98851	0.787408	0.169918	0.918854	0.784221	0.970864	0.910831	1	0.760062	0.679995	0.948043	0.790427	0.809146
Os01g0106800	0.7993	0.985307	0.928658	0.996382	1	0.954133	1	0.69726	0.947399	0.936916	0.928999	0.669143	0.99985	0.969701	0.598062	0.981344	0.349149	0.256344	0.835541	0.848209	0.990824	0.931472	0.2989	0.519477	0.820067	0.208334	0.96678	0.854706	0.973316	0.867274	0.926338	0.709947	0.765283	0.96243	0.732132	0.924899	0.857267	0.965948	0.929793	0.950422	0.846689	0.931238	0.575606	0.981244	0.953004	0.978083	1	0.790952	0.710032
Os01g0106900	0.828663	0.966276	0.891115	0.961531	0.652796	0.994592	0.817466	0.944087	0.144782	0.804296	0.162849	0.200799	0.926164	0.815283	0.638606	0.972081	0.851819	0.854248	0.767097	0.0366388	0.0303431	0.967786	0.931154	0.126543	0.0161143	0.798346	0.644136	0.0205308	0.640897	0.066749	0.248633	0.219996	6.06557e-06	0.125898	0.854066	0.970233	0.540947	0.738349	0.492965	0.264959	0.000445805	0.475279	0.327147	0.152545	0.113218	0.0125431	0.155806	0.741714	0.982215
Os01g0107000	0.912715	0.958847	0.983297	0.782665	0.965435	0.88059	0.808899	0.714919	0.88386	0.916741	0.980128	0.981038	0.917982	0.792125	0.939593	0.982857	0.694108	0.932921	0.947819	0.989185	0.694697	0.623975	0.951989	0.927687	0.957735	0.511773	0.727628	0.995438	0.924862	0.961528	0.965783	0.922044	0.810981	0.98965	0.533994	0.988031	0.964001	0.988516	0.58668	0.827403	0.722676	0.937621	0.895076	0.981244	0.931359	0.944253	0.889486	0.718672	0.869259
Os01g0107900	0.820967	0.605372	0.999962	0.940455	0.799469	0.155752	0.924546	0.241595	0.967362	0.146505	0.562258	0.570338	0.354669	0.842736	0.972067	0.999384	0.939543	0.694838	0.245485	0.750984	0.659614	0.741109	0.663011	1	0.85172	0.0128697	0.468688	0.966502	0.066621	0.416022	0.209735	0.0504401	0.0821667	0.557737	0.986135	0.429818	0.331301	0.564436	0.00718412	0.858959	0.886494	0.551423	0.901074	0.582164	0.656419	0.529425	0.207556	0.543759	0.34993
Os01g0108600	0.00068877	0.832279	0.872882	0.47517	0.922074	0.979989	0.988155	0.66363	0.921342	0.804296	0.969554	0.804012	0.940215	0.594628	0.538285	0.896091	0.317998	0.174195	0.927169	0.551316	0.688946	0.615469	0.279397	0.79342	0.977796	0.978961	0.680477	0.969041	0.794437	0.709427	0.765305	0.915068	0.300938	0.0408444	0.130619	0.923138	0.610264	0.972261	0.499427	0.747595	0.996636	0.387278	0.981266	0.996855	0.710467	0.993549	0.772297	0.623983	0.931602
Os01g0108800	0.967746	0.929089	0.872882	0.997466	0.666767	0.997506	0.740509	0.68005	0.969832	0.960425	0.641069	0.936364	0.964317	0.257894	0.561306	0.986762	0.425876	0.728634	0.412867	0.830415	0.43729	0.956684	0.986633	0.774691	0.649998	0.534738	0.58126	0.704029	0.790851	0.767419	0.975805	0.821677	0.111862	0.576589	0.860753	0.858117	0.561567	0.647676	0.742115	0.697137	0.938188	0.545739	0.988969	0.982884	0.99505	0.967692	0.459267	0.140805	0.615555
Os01g0109000	0.505681	0.99016	0.591868	0.676241	0.985613	0.0961957	0.779704	0.937342	0.564901	0.439032	0.888979	0.851177	0.18348	0.920226	0.969538	0.373946	0.869976	0.986012	0.650823	0.290128	0.991005	0.192066	0.847539	0.96652	0.75126	0.177453	0.974843	0.897694	0.482519	0.98088	0.955568	0.537232	0.884975	0.859386	0.537847	0.486584	0.98851	0.712966	0.33093	0.965009	0.50741	0.527007	0.96243	0.908128	1	0.969616	0.814861	0.980105	0.571536
Os01g0109300	0.994753	0.980649	0.721074	0.952928	0.995997	0.971389	1	0.910998	0.825253	0.941774	0.930297	0.889878	0.833017	0.792506	0.9393	0.995019	0.603566	0.955371	0.611507	0.983252	0.972446	0.376865	0.917062	0.87795	0.984295	0.386475	0.868625	0.947769	0.961298	0.783939	0.995566	0.831265	0.980786	0.879579	0.32196	0.932983	0.977396	0.981333	0.944014	0.858093	0.908841	0.773307	0.95036	0.908054	0.899556	0.818795	0.916581	0.276674	0.615463
Os01g0109700	0.991082	0.983444	0.792656	0.934388	0.856806	0.727648	0.95316	0.964555	0.96994	0.756427	0.641069	0.98266	0.729677	0.985879	0.948765	0.913045	0.812417	0.73095	0.753915	0.0486745	0.684006	0.820398	0.774695	0.677357	0.284877	0.857644	0.986186	0.962391	0.996341	0.975379	0.965772	0.670236	0.787913	0.985138	0.990237	0.735978	0.910117	0.961756	0.70327	0.748668	0.974758	0.690547	0.84701	0.932458	0.519088	0.435667	0.914237	0.990977	0.886539
Os01g0109750	0.626403	0.979685	0.975574	1	0.980248	0.872285	0.965781	0.484711	0.648429	0.926217	0.950565	0.861001	0.788823	0.890354	0.965745	0.836071	0.974916	0.617612	0.939292	0.893018	0.957007	0.128369	0.991137	0.949001	0.723522	0.743964	0.663361	0.995333	0.946108	0.921422	0.972972	0.741814	0.924974	0.834576	0.951496	0.913246	0.97324	0.79032	0.967207	0.793553	0.89935	0.974027	0.994995	0.958858	0.72101	0.975488	0.994003	0.828901	0.948141
Os01g0110200	0.468969	0.460177	0.214949	0.0710271	0.489096	0.00700793	0.14683	0.639243	0.313238	0.913072	0.891986	0.950164	0.953995	0.811612	0.844561	0.99405	0.469837	0.953178	0.987933	0.00235524	0.814448	0.908557	0.853771	0.768301	0.0983069	0.0746378	0.970531	0.314756	0.778139	0.608086	0.859986	0.00734122	0.0233726	0.543877	0.456125	0.919845	0.537238	0.704495	0.639694	0.957257	0.882735	0.177357	0.685712	0.604265	0.880093	0.0403847	0.998661	0.684874	0.404801
Os01g0110400	0.964247	0.160001	0.984142	0.730476	0.992438	0.318515	0.82923	0.765781	0.821744	0.826089	0.711372	0.558781	0.919278	0.740801	0.978354	0.820699	0.91218	0.814139	0.43932	0.403567	0.89409	0.901255	0.980635	0.483156	0.984295	0.939375	0.611085	0.990629	0.956095	0.531762	0.985177	0.584016	0.840224	0.773154	0.814856	0.641073	0.878639	0.806483	0.966427	0.915023	0.980085	0.997631	0.760296	0.974786	0.872283	0.949567	0.537711	0.790952	0.829831
Os01g0111100	0.950471	0.963648	0.894947	0.34655	0.986293	0.890233	0.993054	0.970163	0.940012	0.262519	0.359866	0.849969	0.405802	0.755477	0.929123	0.859969	0.770934	0.322192	0.00386387	0.122019	0.278117	0.290814	0.809212	0.908581	0.577432	0.0205845	0.134273	0.414471	0.267866	0.23322	0.216116	0.0109728	0.00398306	0.0656823	0.191736	0.885105	0.779159	0.701549	0.996875	0.547658	0.465261	0.0580076	0.0231122	0.221984	0.152773	0.316044	0.973604	0.0112899	0.470652
Os01g0111200	0.582905	0.912405	0.920148	0.970708	0.820468	0.543602	0.894061	0.84042	0.38098	0.780927	0.851199	0.935747	0.649093	0.934395	0.756019	0.849205	0.91717	0.157819	0.910791	0.579968	0.451117	0.897326	0.254862	0.778078	0.807964	0.336412	0.779001	0.37393	0.775527	0.760875	0.133708	0.491538	0.241331	0.682939	0.729598	0.879483	0.679142	0.853183	0.429936	0.824201	0.0519841	0.790625	0.948485	0.343469	0.888595	0.656055	0.632675	0.580112	0.939648
Os01g0111400	0.958748	1	0.983641	0.963117	0.91215	0.989009	0.569131	0.323829	0.869516	0.729596	0.520641	0.963511	0.970336	0.908808	0.971219	0.917071	0.792811	0.903905	0.880249	0.587913	0.342205	0.960654	0.943662	0.76657	0.824812	0.881119	0.726679	0.772581	0.885424	0.988694	0.94992	0.738802	0.487187	0.388052	0.900825	0.84853	0.841522	0.87878	0.646356	0.908807	0.72925	0.742496	0.96243	0.960249	0.87099	0.989292	0.773307	0.978889	0.878067
Os01g0111800	0.536425	0.992907	0.984879	0.850492	1	0.14789	0.56391	0.793404	0.971531	0.906232	0.701302	0.995246	0.882171	0.978229	0.713633	0.952147	0.496449	0.965933	0.843416	0.147297	0.605405	0.479196	0.503928	0.274768	0.418302	0.804174	0.894599	0.90807	0.961298	0.990641	0.964625	0.780386	0.367172	0.773154	0.554955	0.832139	0.243807	0.647676	0.474219	0.919347	0.531711	0.855312	0.260763	0.953406	0.945795	0.220781	0.806487	0.40587	0.951202
Os01g0111900	0.157715	0.725428	0.988669	0.622253	0.154349	0.545722	0.65665	0.469396	0.017972	0.540227	0.459901	0.770841	0.388458	0.191832	0.945634	0.586804	0.773109	0.946119	0.976226	0.0748555	0.267801	0.00797788	0.168793	0.000798189	0.00856582	0.0931666	0.738049	0.549709	0.896179	0.951187	0.989383	0.393556	0.158365	0.0116519	0.00864251	0.852397	0.00771086	0.460479	0.527116	0.524322	0.282075	0.372904	0.754911	0.969329	0.966247	0.822901	0.0268725	0.00065846	0.429092
Os01g0112500	0.625273	1	0.974285	0.370348	0.682797	0.203787	0.838942	0.908844	0.90318	0.604219	0.992802	0.851177	0.864911	0.403324	0.743592	0.917949	0.979466	0.709144	0.897274	0.318945	0.987423	0.829016	0.899091	0.99876	0.155178	0.8115	0.961862	0.726363	0.796732	0.80052	0.139468	0.0667668	0.83901	0.63061	0.843066	0.171105	0.922611	0.445146	0.985968	0.883883	0.964528	0.83822	0.905233	0.502827	0.85575	0.94099	0.990456	0.933658	0.3196
Os01g0114100	0.938118	0.70461	0.965599	0.946499	0.991827	0.397285	0.990087	0.992998	0.751566	0.804309	0.722992	0.861335	0.889348	0.807835	0.934245	0.937562	0.98935	0.843773	0.34586	0.710028	0.88167	1	0.912844	0.41004	0.930074	0.634467	0.77393	0.943498	0.927179	0.977035	0.73531	0.206855	1	0.892975	0.720087	0.97352	0.956987	0.975576	0.980784	0.967013	0.863702	0.0580076	0.938413	0.994768	0.328573	1	0.95325	0.997413	0.93284
Os01g0114300	0.946995	0.982362	0.985461	0.920408	0.97735	0.800045	0.961752	0.859586	0.840304	0.888851	0.989131	0.909181	0.991902	0.963955	0.595844	0.670121	0.97815	0.994731	0.886739	0.467992	0.751805	0.964327	0.384405	0.984901	0.93125	0.848138	0.389363	0.612294	0.914086	0.989374	0.719327	0.738412	0.520435	0.99541	0.865954	0.779187	0.978375	0.553041	0.842925	0.170954	0.0956097	0.78667	0.517446	0.856883	0.880233	0.816963	0.995159	0.828173	0.639116
Os01g0116400	0.974156	0.98798	0.899874	0.95262	0.97316	0.994592	0.912202	0.967348	0.821589	0.125248	0.0486195	0.695763	0.232056	0.80184	0.946111	0.962227	0.976469	0.659155	0.826241	0.323101	0.822636	0.75041	0.000723163	0.066174	0.74474	0.95094	0.983942	0.850298	0.901313	0.899237	0.976222	0.98491	1	0.445941	0.454408	0.0362026	0.0272198	0.97458	0.656151	0.697137	0.706976	0.846677	0.875025	1	0.985781	0.577691	0.981788	0.873091	0.0195291
Os01g0116600	0.972322	0.891897	0.884019	0.703854	0.853891	0.87678	1	0.842925	0.951491	0.901102	0.866985	1	0.940215	0.778253	0.538214	0.971549	0.880116	0.638075	0.756435	0.279735	0.862795	0.949655	0.968535	0.962281	0.963872	0.965603	1	0.579992	0.955647	0.999084	0.951313	0.835961	0.980408	0.875359	0.928999	0.787852	0.931749	0.754654	0.97452	0.824201	0.764349	0.956027	0.843042	0.995652	0.899556	0.852422	0.952965	0.985319	0.887154
Os01g0116900	0.447037	0.929089	0.942132	0.953034	0.965071	0.971435	0.931508	0.007066	0.876401	0.459072	0.938784	0.779314	0.980065	0.810819	0.494031	0.820779	0.736788	0.648355	0.905408	0.865064	0.994627	0.0418548	0.962115	0.731052	0.236704	0.965603	0.565298	0.688768	0.998922	0.907684	0.705576	0.999044	0.957108	0.936041	0.881843	0.841861	0.914313	0.902798	0.822903	0.315022	0.965995	0.998173	0.978264	0.995652	0.792859	0.874035	0.939184	0.735893	0.981124
Os01g0117900	0.991082	0.375256	0.895671	0.786694	0.999617	0.951293	0.796202	0.918074	0.451825	0.308653	0.8281	0.970474	0.563317	0.85262	0.230964	0.215977	0.300658	0.399411	0.850861	0.950271	0.744085	0.0678366	0.402294	0.818619	0.240122	0.52499	0.814964	0.927265	0.500277	0.627337	0.969819	0.802648	0.444074	0.90934	0.0629891	0.322559	0.123075	0.613652	0.924974	0.953269	0.936444	0.94894	0.172717	0.974046	0.72101	0.933495	0.922161	0.0994801	0.196729
Os01g0118000	0.428931	0.816994	0.916451	0.491183	0.973512	0.394082	0.965781	0.768037	0.93984	0.978278	0.954667	0.46756	0.879814	0.988402	0.889102	0.970046	0.886587	0.93786	0.15189	0.964742	0.756705	0.999037	0.833239	0.923312	0.945513	0.986492	0.239071	0.656844	0.868932	0.913539	0.926338	0.515094	0.845901	0.938453	0.697573	0.895504	0.527369	0.958229	0.989066	0.82832	0.372396	0.494577	0.998023	0.951176	0.114444	0.990449	0.315317	0.927625	0.779666
Os01g0118100	0.804434	0.707375	0.996027	0.68748	0.919901	0.963735	0.558525	0.907743	0.965315	0.962254	0.524989	0.78732	0.896564	0.961246	0.546707	0.979268	0.876752	0.633329	0.441835	0.384085	0.484869	0.987968	0.41887	0.809324	0.900523	0.920366	0.817526	0.838422	0.969819	0.651349	0.926338	0.928741	0.75844	0.666526	0.88516	0.689373	0.700451	0.873663	0.981282	0.827403	0.883167	0.998413	0.982451	0.996834	0.992058	0.772259	0.892417	0.942199	0.842237
Os01g0118400	0.97738	0.938573	0.933376	0.862084	0.955138	0.378554	0.690761	0.160095	0.946956	1	0.441984	0.950829	0.912043	0.818125	0.726455	0.836214	0.349051	0.955246	0.976018	0.107771	0.0102301	0.168581	0.483778	0.014375	0.205623	0.0960587	0.893824	0.870791	0.940781	0.858116	0.77014	0.774725	0.305414	0.0584016	0.616884	0.606626	0.0671783	0.999591	0.443359	0.934647	0.952099	0.993246	0.861155	0.966765	0.979917	0.419513	0.0843052	0.146944	0.154192
Os01g0119500	0.995717	0.976206	0.942509	0.958046	0.890847	0.951115	0.973069	0.853121	0.908314	0.29374	0.96792	0.492927	0.918609	0.896224	0.667291	0.995019	0.935942	0.912459	0.399661	0.854503	0.262545	0.536482	0.419928	0.566876	0.517754	0.76986	0.950593	0.986554	0.953336	0.756737	0.95135	0.401527	0.627705	0.887898	0.508485	0.119285	0.970601	0.900911	0.912764	0.981149	0.936444	0.953033	1	0.915195	0.945585	0.682121	0.371163	0.887754	0.136645
Os01g0120300	0.501462	0.930003	0.990729	0.714848	0.980248	0.865983	0.96996	0.601948	0.864411	0.990792	0.994239	0.641806	0.917982	0.667214	0.553605	0.853967	0.942824	1	0.971913	0.98538	0.686381	0.982625	0.842989	0.90663	0.900338	0.378777	0.80606	0.950718	0.948139	0.972462	0.826303	0.572229	0.822535	0.635212	0.933492	0.903635	0.696631	0.717296	0.704344	0.827403	0.805669	0.968029	0.85963	0.93977	0.533536	0.688442	0.696716	0.714371	0.921558
Os01g0120400	0.986545	0.959596	0.936541	0.881786	0.908539	0.612808	0.82923	0.900662	0.426091	0.642244	0.833539	0.66401	0.955665	0.947179	0.995926	0.770616	0.928057	0.603259	0.847728	0.585501	0.0960024	0.939444	0.487622	0.922385	0.822567	0.950822	0.999433	0.953599	0.917637	0.900319	0.943204	0.90529	0.633931	0.852673	0.353874	1	0.210168	0.399264	0.994645	0.843388	0.252432	0.620892	0.989552	0.917722	0.319081	0.845015	0.395368	0.478424	0.613358
Os01g0120500	0.232835	0.848691	0.97125	0.998398	0.979758	0.754487	0.864623	0.0925744	0.674634	0.530457	0.599961	0.692567	0.821072	0.765122	0.555773	0.916966	0.573098	0.839189	0.488071	0.958728	0.676138	0.970172	0.668917	0.736323	0.525614	0.507486	0.93972	0.922645	0.759776	0.783455	0.787395	0.76458	0.0653621	0.0501014	0.880158	0.687121	0.753152	0.673422	0.899653	0.972953	0.17594	0.956027	0.471525	0.296308	0.253406	0.107149	0.0876524	0.255748	0.383319
Os01g0120600	0.999409	0.95694	0.872882	0.967828	0.889831	0.898461	0.857613	0.625728	0.879198	0.779254	0.779553	0.885283	0.646178	0.0150682	0.94746	0.566686	0.869474	0.657876	0.74639	0.463905	0.48058	0.733819	0.912844	0.971724	0.944736	0.607907	0.975118	0.906796	0.991507	0.975379	0.911001	0.980012	0.0935823	0.18842	0.840119	0.937528	0.829462	0.896026	0.59381	0.894277	0.919686	0.960841	0.676354	0.983583	0.827391	0.993549	0.6825	0.851437	0.924179
Os01g0120700	0.997216	0.97986	0.373522	0.952928	1	0.505873	0.517461	0.718951	0.903917	0.737388	0.959438	0.723545	0.393765	0.837669	0.81171	0.841321	0.613798	0.741435	0.10182	0.668212	0.925471	0.667107	0.765037	0.746481	0.580321	0.139999	0.998463	0.981363	0.985882	0.798622	0.750867	0.301045	0.141065	0.760771	0.568929	0.955892	0.135609	0.982417	0.654677	0.953318	0.870596	0.681815	0.781639	0.979933	0.961261	0.675186	0.382739	0.93128	0.878392
Os01g0120800	0.998598	0.933084	0.932159	0.87262	0.996091	0.80519	0.741537	0.975295	0.352095	0.390322	0.338295	0.693205	0.994402	0.993101	0.989148	0.858168	0.613798	0.828286	0.188252	0.936152	0.90012	0.188038	0.246257	0.295666	0.935327	0.813155	0.497556	0.994952	0.998128	0.741063	0.958462	0.943074	0.419124	0.680064	0.0942128	0.601575	0.61575	0.865619	0.973825	0.695388	0.9874	0.521113	0.872147	0.912286	0.699061	0.633746	0.625978	0.402117	0.545324
Os01g0121100	0.776987	1	0.836273	0.900508	0.718489	0.199683	0.993054	0.46848	0.973786	0.687371	0.989464	0.985237	0.952379	0.978835	0.978354	0.705815	0.974916	0.998274	0.59779	0.0320153	0.549081	0.952396	0.169203	0.50195	0.299608	0.998891	0.863243	0.96054	0.872853	0.871533	0.850628	0.776395	0.604183	0.954809	0.910772	0.7161	0.977445	0.721763	0.991175	0.92969	0.681459	0.35001	0.922775	0.937722	0.953256	0.534396	0.953561	0.941317	0.754938
Os01g0121300	0.292672	0.912505	0.985732	0.974923	1	0.651696	0.890599	0.947218	0.750106	0.355116	0.96792	0.975186	0.532719	0.0623551	0.880981	0.947529	0.986231	0.99808	0.813963	0.588841	0.673229	0.724194	0.642192	0.833315	0.341994	0.502353	0.584512	0.7297	0.990514	0.831393	0.70032	0.874426	0.936511	0.995908	0.608567	0.909036	0.75073	0.252045	0.985334	0.027227	0.617409	0.726853	0.989235	0.965235	0.909016	0.118414	0.992546	0.832908	0.998302
Os01g0121700	0.596796	0.672052	0.988669	0.981806	0.972759	0.931174	0.958463	0.976778	0.899799	0.400304	0.984223	0.989193	0.952976	0.890485	0.845562	0.995899	0.906334	0.710862	0.552279	0.653572	0.370959	0.929985	0.602676	0.731922	0.872496	0.891503	0.326565	0.943498	0.83206	0.937569	0.857301	0.549169	0.598178	0.789824	0.76345	0.314607	0.85967	0.976322	0.799214	0.97751	0.994223	0.979625	0.998726	0.974786	0.762793	0.364499	0.959186	0.788981	0.19939
Os01g0121800	0.838012	0.982941	0.942509	0.706234	0.980248	0.738574	0.687123	0.809309	0.478104	0.90453	0.192712	0.858066	0.653427	0.0605737	0.831686	0.994758	0.974916	0.992449	0.746006	0.969611	0.965731	0.802821	0.0135275	0.352683	0.787409	0.950822	0.921896	0.95358	0.913064	0.997826	1	1	0.726691	0.828675	0.688416	0.980597	0.841894	0.897514	0.796742	0.482478	0.884069	0.838674	0.963032	0.969329	0.961261	0.837109	0.990693	0.833341	0.501992
Os01g0122000	1	0.560717	0.735214	0.588351	0.699923	0.837879	0.918604	0.991683	0.939607	0.855924	0.866985	0.954216	0.787927	0.758891	0.792977	0.959452	0.980705	0.73684	0.977557	0.852703	0.983291	0.888971	0.91572	0.956756	0.921387	0.680218	0.561759	0.801284	0.943601	0.912099	0.434457	0.802431	0.868165	0.988053	0.611551	0.973336	0.557049	0.708384	0.865063	0.554001	0.999974	0.996745	0.954087	0.631485	0.0543468	0.938465	0.988152	0.987989	0.963232
Os01g0123900	0.0010977	0.963947	0.501022	0.52184	0.908539	0.695008	0.256952	0.367886	0.382717	0.443111	0.736157	0.84587	0.342191	2.55578e-22	0.308711	0.566686	0.286298	0.924028	0.976226	0.00762738	0.27639	0.90545	0.376454	0.164323	0.154294	0.0995601	1.40448e-05	0.504069	0.990514	0.514899	0.946244	0.521311	0.0719282	0.930853	0.265015	0.301482	0.383395	0.931162	0.814995	3.93974e-22	0.779854	0.799241	0.556659	0.995652	0.911902	0.884232	0.444597	0.912908	0.533573
Os01g0124000	0.000256734	0.899917	0.681466	0.676374	0.992438	0.843484	0.993054	0.323829	0.951621	0.614546	0.241904	0.632158	0.197708	2.90864e-34	0.169991	0.217783	0.283204	0.822641	0.640423	0.0420208	0.0201371	0.374131	0.913062	0.116064	0.74214	0.941009	0.000186683	0.0148875	0.907762	0.734538	0.993271	0.955308	0.938677	0.525512	0.968855	0.816579	0.0262305	0.881991	0.567104	2.19766e-17	0.473559	0.375172	0.77776	0.991329	0.713745	0.997004	0.863218	0.51633	0.808537
Os01g0124200	0.101932	0.791818	0.740264	1	0.514731	0.000696159	0.026837	0.635909	7.50917e-08	0.818605	0.235303	0.163521	0.00147074	1.46658e-06	0.53124	0.900661	0.838906	0.966468	0.00652958	0.0604574	0.980065	1.16413e-07	0.0362594	0.0759169	0.988192	0.311876	0.108135	0.437557	0.970822	0.996006	0.687485	0.000663468	0.00535065	0.609643	4.21282e-09	0.0678082	0.0430007	0.41306	0.00734648	4.92439e-06	0.568015	0.898881	0.952808	0.90572	0.294078	0.975175	0.779443	3.55106e-07	0.170689
Os01g0124650	0.288511	0.609354	0.872882	0.510171	0.057456	0.378136	0.56391	0.233628	0.755515	0.879056	0.973318	0.570597	0.994784	0.192291	0.825176	0.975401	0.928292	0.423949	0.9822	0.0814746	0.353174	0.132645	0.80639	0.800283	0.107147	0.00223898	0.978347	0.887932	0.874751	0.831391	0.597503	0.971874	0.859468	0.921384	0.613209	0.81611	0.753844	0.214225	0.965393	0.785228	0.94976	0.927521	0.921681	0.171373	0.798744	0.587299	0.918092	0.443862	0.968393
Os01g0125800	0.934606	0.943867	0.902887	0.934388	0.992438	0.386534	0.886503	0.981753	0.917396	0.0485806	0.798725	0.96831	0.707495	0.916488	0.976414	0.982857	0.974916	0.664284	0.795018	0.892832	0.972446	0.985628	0.780515	0.771328	0.988133	0.0770488	1	0.85546	0.910529	0.98873	0.995566	0.70305	1	0.89898	0.921123	0.456578	0.979248	0.95101	0.942955	0.95736	0.9657	0.999246	0.96243	0.952299	0.815643	0.941265	0.828225	0.867429	0.552106
Os01g0125900	0.90826	0.99491	0.965599	0.94966	0.979717	0.963221	0.970734	0.667655	0.688663	0.925267	0.718766	0.99803	0.810134	0.905077	0.438286	0.954395	0.946085	0.948597	0.927944	0.758699	0.875413	0.986035	0.986173	0.487698	0.924479	0.446385	0.752002	0.579992	0.948622	0.898775	0.993638	0.820598	0.618769	0.67186	0.64259	0.961598	0.876553	0.954035	0.959441	0.973245	0.976993	0.97123	0.974681	0.975928	0.676259	0.991855	0.888311	0.979951	0.975457
Os01g0126200	0.999251	0.862405	0.902887	0.959924	0.854352	0.902609	0.565781	0.0593295	0.716592	0.66862	0.762083	0.68017	0.983099	0.661725	0.21447	0.739373	0.986496	0.805124	0.470455	0.852156	0.199631	0.079775	0.790489	0.946359	0.836989	0.985193	0.965559	0.850041	0.931826	0.899515	0.9928	0.916257	0.83901	0.858983	0.688878	0.994516	0.401965	0.726493	0.624375	0.718646	0.958828	0.870675	0.954374	0.984058	0.914578	0.998569	0.829034	0.999232	0.985979
Os01g0126401	0.906256	0.982172	0.214596	0.899056	0.888643	0.846819	0.924546	0.493891	0.681996	0.913542	0.756668	0.977887	0.945504	0.918108	0.910197	0.911754	0.846725	0.955246	0.651353	0.898099	0.942347	0.577353	0.492148	0.565869	0.843766	0.963819	0.933203	0.985192	0.990514	0.975379	0.927744	0.887996	0.75345	0.574376	0.282741	0.739092	0.907177	0.923344	0.952009	0.963316	0.89796	0.946704	0.873522	0.98174	0.899925	0.944416	0.814708	0.164665	0.423951
Os01g0127300	0.912715	0.910871	0.988669	0.973102	0.871881	0.470179	0.95377	0.958411	0.818806	8.48823e-05	0.244944	0.870985	0.706002	0.604854	0.879673	0.226121	0.941579	0.989783	0.698344	0.970438	0.907737	0.711474	0.113862	0.462249	0.271295	0.00750334	0.502854	0.729426	0.961298	0.221034	0.942822	0.633295	0.488953	0.891537	0.772451	0.000408678	0.135928	0.396605	0.475051	0.688494	0.637939	0.871434	0.987638	0.994799	0.899925	1	0.910824	0.507823	0.00144673
Os01g0128100	0.0623281	0.676416	0.935573	0.788404	0.985613	0.636541	0.937242	0.752411	0.79011	0.431396	0.783226	0.114969	0.722998	0.0733502	0.995047	0.917015	0.827529	0.696123	0.78397	0.854503	0.624412	0.194276	0.50402	0.738023	0.0139213	0.95846	0.0601328	0.756083	0.986655	0.912558	0.850576	0.174748	0.714721	0.988816	0.945997	0.301599	0.987566	0.137118	0.602528	0.0552577	0.810739	0.867392	0.967711	0.879811	0.915724	0.87683	0.977513	0.0705163	0.926504
Os01g0128200	0.471707	0.696411	0.96853	0.714154	0.921168	0.537014	0.982098	0.872424	0.814387	0.645273	0.54968	0.828728	0.970336	0.708464	0.971219	0.92755	0.912038	0.799877	0.607342	1	0.792374	0.698301	0.164442	0.000341441	0.0327098	0.133978	0.0119217	0.391708	0.961298	0.94886	0.94847	0.722954	0.849523	0.94242	0.964289	0.771778	0.28324	0.317307	0.83038	0.0356356	0.78154	0.0248462	0.875161	0.817444	0.4085	0.739196	0.807345	0.945356	0.317002
Os01g0128300	0.13985	0.965574	0.849175	1	0.974268	0.197546	0.861321	0.961796	0.985654	0.990767	0.978935	0.865273	0.833017	0.667214	0.60741	0.84789	0.906939	0.959839	0.857541	0.73394	0.357531	0.921141	0.994952	0.16631	0.901546	0.590905	0.556335	0.727146	0.906547	0.966071	0.944949	0.684937	0.542818	0.967057	0.958514	0.90818	0.495923	0.317728	0.771522	0.854093	0.00174559	0.789266	0.966983	0.871331	0.976543	0.936654	0.763937	0.549475	0.673496
Os01g0128400	0.943121	0.63615	0.975574	0.98415	0.992438	0.9939	0.976216	0.860963	0.899709	0.709521	0.953285	0.703514	0.754174	0.266756	0.772376	0.853967	0.935226	0.990895	0.966396	0.7189	0.961651	0.943243	0.259985	0.999736	0.184308	0.436463	0.92999	0.155273	0.962819	0.907685	0.895317	0.79718	0.819313	0.919554	0.657443	0.885368	0.9049	0.293079	0.988169	0.983303	0.356323	0.956113	0.746291	0.869138	0.423064	1	0.54531	0.680488	0.968393
Os01g0128800	0.967789	0.920969	0.967485	0.681454	0.680594	0.953482	0.42343	0.907644	0.703655	0.689947	0.512023	0.826161	0.970336	0.187351	0.438081	0.857751	0.207282	0.163079	0.524965	0.213979	0.943851	0.780001	0.251541	0.37556	0.751409	0.178876	0.895004	0.27209	0.672293	0.123991	0.0605987	0.175486	9.47342e-09	0.347636	0.859606	0.778942	0.480613	0.427164	0.01073	0.297612	0.0962563	0.73363	0.227407	0.0926945	0.935796	0.015311	0.92975	0.892856	0.704206
Os01g0130000	0.699005	0.995463	0.916451	0.97298	0.977879	0.982201	0.813993	0.954721	0.929736	0.979452	0.756668	0.918923	0.875357	0.570505	0.917548	0.989997	0.876752	0.927783	0.907615	0.944145	0.718246	0.950611	0.695628	0.79933	0.194709	0.990758	0.837292	0.854706	0.881231	0.946153	0.981961	0.913135	0.920698	0.869364	0.904919	0.930678	0.993786	0.946976	0.948713	0.864851	0.952385	0.973358	0.993473	0.525114	0.676533	0.931906	0.323875	0.92452	0.89556
Os01g0130400	0.97801	0.848484	0.419532	0.997754	0.842	0.985856	0.706446	0.697628	0.888708	0.897873	0.606019	0.915761	0.889348	0.555826	0.978354	0.773687	0.955661	0.921842	0.67958	0.432266	1	0.828561	0.0333684	0.645408	0.299608	0.770506	0.957213	0.940791	0.968158	0.563298	0.831648	0.772077	0.465018	0.740717	0.634861	0.908499	0.482678	0.662693	0.970991	0.464191	0.983192	0.833239	0.927868	0.912286	0.830034	0.559506	0.889949	0.954001	0.553543
Os01g0130900	0.859309	0.883319	0.972926	0.899056	0.61558	0.690245	0.57908	0.599792	0.736045	0.689947	0.984223	0.816278	0.999859	0.961997	0.937249	0.917071	0.204846	0.738542	0.843003	0.118614	0.979885	0.994961	0.557332	0.984282	0.741277	0.0907431	0.503764	0.946593	0.982999	0.807869	0.593588	0.956497	0.0157007	0.970704	0.964328	0.749206	0.902891	0.673422	0.972747	0.480716	0.960085	0.869597	0.687058	0.908128	0.379904	0.297151	1	0.713639	0.626285
Os01g0131300	0.772618	0.815029	0.983641	0.894221	0.305889	0.756129	0.400317	0.281489	0.991766	0.920948	0.904964	0.419187	0.808671	0.957086	0.484951	0.936322	0.117684	0.805958	0.971969	0.742189	0.936402	0.283326	0.611806	0.165408	0.864125	0.821165	0.574139	0.944301	0.943872	0.169383	0.719327	0.909507	0.212277	0.0205948	0.632919	0.994516	0.722152	0.473039	0.280454	0.755265	0.279885	0.500074	0.120424	0.827221	0.945585	0.0510892	0.726154	0.941415	0.622812
Os01g0131450	0.752854	0.321491	0.870485	0.928301	0.926659	0.628497	0.437146	0.715075	0.957535	0.816622	0.878611	0.258676	0.99985	0.916495	0.825176	0.803177	0.106196	0.0208382	0.580656	0.953946	0.885329	0.910964	0.509539	0.0562885	0.988577	0.780897	0.547665	0.229879	0.941361	0.913111	0.923265	0.479842	0.215781	0.81972	0.502584	0.466474	0.906141	0.982417	0.417772	0.730492	0.357381	0.929789	0.902341	0.996633	0.98407	0.539764	0.996299	0.516107	0.768872
Os01g0131600	0.0049167	0.910871	0.9768	0.353324	0.90117	0.698379	0.898029	0.149985	0.825253	0.411737	0.35367	0.808135	0.975109	0.988604	0.937995	0.743389	0.839245	0.913183	0.624965	0.00257424	0.763594	0.867756	0.44646	0.189181	0.897224	0.873455	7.61611e-07	0.00641883	0.332804	0.645691	0.953486	0.539206	0.125933	0.377331	0.906881	0.17258	0.983264	0.0440846	0.149598	0.0637889	0.0514294	0.241346	0.0207148	0.579714	0.38374	0.0253432	0.791864	0.55092	0.94521
Os01g0131800	0.624846	0.910477	0.967485	0.910131	0.901578	0.795754	0.732378	0.497679	0.399295	0.806848	0.989464	0.940479	0.923408	0.699819	0.926589	0.992785	0.9819	0.965933	0.836848	0.736101	0.986344	0.649962	0.896872	0.784148	0.83902	0.840318	0.974161	0.735305	0.998922	0.97608	0.971052	0.882624	0.95217	0.943709	0.1564	0.989873	0.568803	0.935048	1	0.753627	0.545546	0.956027	0.954374	0.995652	0.994013	0.998807	0.772297	0.622867	0.654192
Os01g0132000	0.00167342	0.154676	0.312669	0.524783	0.697801	0.00722428	0.0794603	0.0119577	0.247199	0.672168	0.0175722	0.0533119	0.00407631	0.000897816	0.359429	0.686189	0.93054	0.592583	0.586403	0.728532	0.19679	0.268047	0.897491	0.95916	0.245207	0.883859	0.120665	0.00585529	0.767239	0.340022	0.924163	0.297597	0.357835	0.0420052	0.0525116	0.55367	0.69653	0.518678	0.0794282	0.000394622	0.081142	0.46281	0.798344	0.531225	0.402492	0.514805	0.317095	0.579441	0.939648
Os01g0132500	0.946743	0.807409	0.872882	0.995279	0.999617	0.989787	0.914787	0.914483	0.696903	0.682162	0.845125	0.913709	0.944735	0.666277	0.758163	0.945851	0.982257	0.188945	0.908175	0.813451	0.921476	0.893175	0.525742	0.51178	0.204855	0.92955	0.829699	0.918951	0.997921	0.877356	0.266756	0.954292	1	0.635029	0.658983	0.645232	0.998802	0.795527	0.994782	0.956586	0.952099	0.718004	0.779	0.757081	0.773699	0.963289	0.904493	0.615044	0.636482
Os01g0132700	0.927898	0.97371	0.972019	0.657114	0.635464	0.381182	0.914787	0.461279	0.727681	0.566957	0.996164	0.878602	0.99985	0.808689	0.990819	0.737144	0.380887	0.979062	0.897873	0.187355	0.82259	0.71612	0.458331	0.957652	0.944901	0.867951	0.683029	0.874926	0.961298	0.934972	0.683218	0.833352	0.612893	0.922079	0.947563	0.697924	0.605346	0.513454	0.960447	0.989936	0.589522	0.999494	0.94224	0.72505	0.86875	0.990449	0.820776	0.999883	0.788542
Os01g0132800	0.962421	0.707642	0.52274	0.892861	0.97316	0.753828	0.973069	0.938634	0.396791	0.00474059	0.612715	0.734377	0.876826	0.619535	0.978354	0.643513	0.998894	0.959551	0.969929	0.419384	0.320043	0.801959	0.912495	0.613002	0.809396	0.0220934	0.725027	0.671773	0.74158	0.964122	0.943434	0.761697	0.0993462	0.190176	0.0446656	0.287089	0.753844	0.620873	0.291488	0.545166	0.858133	0.857999	0.966725	0.98174	0.883649	0.895341	0.785297	0.444937	0.00957404
Os01g0133400	0.923553	0.953982	0.889524	0.850727	0.963122	0.997506	0.85617	0.822861	0.926154	0.902662	0.521241	0.995343	0.97524	0.998911	0.966751	0.917839	0.864145	0.530327	0.71096	0.915227	0.893614	0.891014	0.622353	0.0775905	0.920312	0.940359	0.397316	0.522489	0.908404	0.978883	0.946244	0.531168	0.899043	0.666461	0.948404	0.981498	0.469337	0.719441	0.95487	0.894882	0.160827	0.517582	0.952808	0.907521	0.497525	0.795906	0.734831	0.988939	0.903723
Os01g0134500	0.966254	0.941023	0.603905	0.795118	0.942489	0.554656	0.113082	0.872583	0.985662	0.954525	0.96798	0.888573	0.980065	0.581715	0.912894	0.642377	0.69989	0.954956	0.872052	0.741481	0.358918	0.987752	0.687831	0.802917	0.140399	0.0126147	0.894438	0.484047	0.995678	0.99085	0.979283	0.575718	0.940731	0.838401	0.904215	0.737717	0.991783	0.620873	0.965393	0.799941	0.564257	0.867392	0.952923	0.976456	0.914342	0.988704	0.766722	0.987665	0.755786
Os01g0135600	0.909943	0.885932	0.590348	0.959924	0.7478	0.995603	0.849358	0.456174	0.968027	0.841866	0.701507	0.98394	0.889348	0.982592	0.896287	0.94807	0.639096	0.796117	0.865815	0.842907	0.712826	0.974364	0.980635	0.906831	0.842236	0.747598	0.969769	0.965502	0.777603	0.954047	0.973507	0.799178	0.69322	0.882241	0.968923	0.866951	0.798366	0.78723	0.882581	0.989127	0.96779	0.848045	0.986063	0.977034	0.968682	0.97932	0.773307	0.950322	0.554363
Os01g0135700	0.287015	0.40202	0.725783	0.925136	0.997343	0.793771	0.976835	0.28492	0.685078	0.615658	0.942378	0.916768	0.0782174	0.710001	0.874424	0.78649	0.898885	0.906426	0.653389	0.86161	0.591019	0.597175	0.90131	0.943944	0.641855	0.912132	0.511504	0.946593	0.759776	0.970325	0.875874	0.798675	0.358225	0.787521	0.950278	0.778682	0.799004	0.981333	0.920906	0.525168	1	0.934064	0.973535	0.981244	0.521089	0.979075	0.888311	0.997429	0.806261
Os01g0135900	0.609787	0.132518	0.988669	0.570189	0.259339	0.292035	0.0167533	0.170156	0.675595	0.212274	0.112689	0.820817	0.887849	0.0139214	0.978354	0.935345	0.711165	0.183313	0.347314	0.253441	0.44308	0.423129	0.203681	0.837468	0.257404	0.24131	0.919445	0.96881	0.588074	0.867274	0.960399	0.105747	0.833354	0.47002	0.804192	0.749206	0.914799	0.129647	0.999298	0.31443	0.950214	0.973358	0.654945	0.980288	0.997207	0.89009	0.902547	0.203957	0.887088
Os01g0136400	0.119105	0.863081	0.995466	0.954759	0.992438	0.730045	0.80688	0.780344	0.98167	0.776284	0.666159	0.940479	0.880147	0.876013	0.766663	0.954395	0.131963	0.968525	0.93927	0.994804	0.331502	0.931086	0.887849	0.815388	0.931243	0.978086	0.314064	0.870899	0.671905	0.81376	0.916168	0.719827	0.814539	0.779399	0.651573	0.425543	0.962619	0.843204	0.319383	0.631159	0.985617	0.783687	0.707743	0.847384	0.881832	0.79165	0.562265	0.913974	0.780153
Os01g0137700	0.778908	0.999693	0.988719	0.852101	0.944634	0.841699	0.786714	0.881673	0.911328	0.922843	0.984273	0.852809	0.957512	0.905293	0.947492	0.780675	0.701474	0.791053	0.777103	0.848209	0.942274	0.829947	0.755951	0.931294	0.305055	0.788839	0.859023	0.787839	0.514792	0.101896	0.954841	0.357416	0.849045	0.310149	0.314409	0.933833	0.430369	0.0202077	0.987595	0.837738	0.543257	0.95842	0.654611	0.74957	0.355682	1	0.675001	0.452715	0.981124
Os01g0137800	1	0.982941	0.953527	0.983773	0.980248	0.648001	0.984218	0.664844	0.29439	0.511356	0.980128	0.854592	0.975618	0.958447	0.534079	0.979267	0.0862984	0.427899	0.654066	0.781213	0.961388	0.702283	0.969316	0.906342	0.725585	0.15862	0.792044	0.674274	0.293494	0.0221287	0.330697	0.995734	0.331352	0.81624	0.279695	0.904418	0.972178	0.591312	0.0664475	0.00286535	0.359584	0.0926921	0.0986602	0.43699	0.985781	0.781832	0.855624	0.605881	0.576225
Os01g0138900	0.989256	0.947832	0.920219	0.963117	0.874669	0.621964	0.478524	0.495172	0.751566	0.869025	0.989464	0.943709	0.448887	0.783946	0.989148	0.906781	0.888792	0.811122	0.756955	0.0853161	0.552923	0.159325	0.00813127	0.485274	0.510449	0.00113308	1	0.979965	0.993443	0.98873	0.771224	0.943432	0.0203031	0.371952	0.985608	0.213902	0.586881	0.266266	0.096729	0.468779	0.95232	0.605316	0.978264	0.954377	0.766515	0.884466	0.991987	0.638638	0.178907
Os01g0139200	0.986545	0.26841	0.999917	1	0.989561	0.736548	0.921905	0.348828	0.80294	0.432078	0.513901	0.84587	0.970098	0.581497	0.479538	0.806316	0.793651	0.992582	0.633189	0.018288	0.940175	0.878894	0.147307	0.128759	0.954993	0.564479	0.810449	0.545301	0.956095	0.745108	0.968038	0.190924	0.83901	0.987064	0.984654	0.0635584	0.0176959	0.768587	0.799439	0.989936	0.475913	0.997106	0.263935	0.954871	0.384729	0.756183	0.977067	0.633558	0.16719
Os01g0140500	0.776987	0.959394	0.942132	0.953034	0.992057	0.933043	0.99245	0.402088	0.895865	0.587148	0.965815	0.959148	0.844699	0.999832	1	0.995019	0.383535	0.813196	0.945702	0.853249	0.116584	0.90545	0.615052	0.41912	0.591337	0.78475	0.776716	0.624293	0.956095	0.993668	0.886395	0.8031	0.660313	0.144821	0.759064	0.95944	0.984492	0.759793	0.756063	0.128228	0.847471	0.878633	0.922775	0.974786	0.737151	0.963587	0.53364	0.339619	0.86631
Os01g0141100	0.722484	0.910871	0.88372	0.259077	0.697387	0.255108	0.661125	0.568502	0.323403	0.762188	0.678105	0.986258	0.538244	0.922159	0.995051	0.977089	0.456028	0.938622	0.94787	0.0368829	0.90862	0.981779	0.25849	0.658627	0.951006	0.120515	0.680363	0.961964	0.986655	0.82789	0.75627	1	0.573531	0.478165	0.871509	0.580193	0.937915	0.982184	0.744673	0.703927	0.862951	0.893214	0.389122	0.969329	0.965388	0.746783	0.95855	0.569595	0.367505
Os01g0141600	0.97738	0.985483	0.933485	1	0.961085	0.174791	0.944649	0.673962	0.970618	0.986511	0.74364	0.32358	0.572941	0.667746	0.589555	0.854268	0.901406	0.953178	0.278425	0.850134	0.991005	0.891309	0.735855	0.964383	0.233898	0.916978	0.755586	0.948015	0.707044	0.990641	0.981203	0.951292	0.733646	0.846338	0.991064	0.944217	0.637774	0.253001	0.999555	0.580834	0.915766	0.372988	0.987638	0.974786	0.739801	0.968211	0.817998	0.931011	0.891177
Os01g0141700	0.993126	0.986722	0.972272	0.949093	0.834966	0.7779	0.857613	0.949345	0.036876	0.174238	0.993286	0.853883	0.976794	0.849022	0.62837	0.906781	0.982571	0.903905	0.992167	0.651309	0.930838	0.745352	0.924201	0.8785	0.856843	0.96805	0.238709	0.37393	0.85825	0.913539	0.967642	0.999044	0.791336	0.78951	0.133366	0.997782	0.856836	0.877187	0.868178	0.718876	0.884069	0.929789	0.978264	0.983083	0.907662	1	0.973179	0.418226	0.649044
Os01g0141900	0.171038	0.993119	0.326613	0.835556	0.991031	0.8526	0.575006	0.992036	0.534126	0.92629	0.995954	0.988592	0.695046	0.61416	0.870454	0.679168	0.811322	0.946119	0.870013	0.915697	0.884382	0.959786	0.879773	0.640398	0.880628	0.509678	0.433261	0.902966	0.884914	0.975991	0.996422	0.775482	0.0251293	0.940137	0.846096	0.997782	0.578948	0.750006	0.966008	0.632366	0.621712	0.0543281	0.853441	0.984706	0.855348	0.162976	0.952965	0.987665	0.982596
Os01g0142100	0.988758	0.885417	0.98322	0.944188	0.789226	0.870676	0.993695	0.440041	0.903052	0.693444	0.513901	0.99803	0.280289	0.808497	0.604208	0.997315	0.798239	0.961471	0.996855	0.120003	0.575358	0.863347	0.699615	0.726854	0.70069	0.00231175	0.896943	0.832655	0.780822	0.677624	0.769283	0.328428	0.539721	0.744837	0.732233	0.929715	0.348922	0.796674	0.100624	0.999762	0.788456	0.595741	0.700485	1	0.907869	0.808028	0.924945	0.940606	0.426838
Os01g0142200	0.99474	0.992378	0.985732	0.865349	0.972537	0.320158	0.898029	0.884188	0.982395	0.998856	0.919348	0.915761	0.974985	0.803489	0.968793	0.995774	1	0.987166	0.197753	0.925229	0.887148	0.930565	0.91091	0.921421	0.42594	0.8741	0.528688	0.955619	0.925801	0.981682	0.647024	0.0741238	0.833354	0.955419	0.846767	0.900508	0.932482	0.825668	0.922081	0.986904	0.960177	0.922699	0.96243	0.937683	0.865373	0.975449	0.910683	0.891629	0.930867
Os01g0142300	0.957864	0.519155	0.740264	0.928301	0.961085	0.941346	0.08077	0.833129	0.995237	0.989901	0.903023	0.977037	0.756186	0.996361	0.654002	0.917015	0.736788	0.608597	0.0115844	0.453654	0.123035	0.849387	0.483848	0.980868	0.625196	0.726455	0.371626	0.798204	0.840226	0.937569	0.440314	0.0808752	9.15791e-05	0.78478	0.708649	0.419593	0.972629	0.860541	0.999298	0.925376	0.862069	0.645222	0.46127	0.817444	0.771702	0.00971388	0.0722571	0.62101	0.207232
Os01g0142500	0.974778	0.938226	0.9933	0.991838	0.963786	0.82745	0.545541	0.985036	0.85655	0.872343	0.736293	0.995246	0.949621	0.864478	0.81069	0.989997	1	0.658834	0.731171	0.984441	0.629365	0.823662	0.993281	0.89644	0.997301	0.996229	0.970722	1	0.988433	0.968094	0.90591	0.986664	0.262677	0.800468	0.864148	0.948767	0.909257	0.951141	0.945534	0.794178	0.556193	0.90674	0.688696	0.943666	0.904849	0.838332	0.988152	0.982413	0.429419
Os01g0142800	0.962421	0.612207	0.910649	0.708987	0.969549	0.822033	0.870895	0.98784	0.88439	0.554286	0.911937	0.772437	0.995774	0.724809	0.186761	0.784254	0.543305	0.990395	0.868323	0.80616	0.731264	0.884913	0.458429	0.97195	0.840588	0.886931	0.546584	0.167158	0.998128	0.645587	0.995004	1	0.47811	0.825979	0.657154	1	0.711826	0.700106	0.917735	0.249061	0.396278	0.951255	0.987638	0.995652	0.996119	0.920825	0.589024	0.992907	0.477677
Os01g0142950	0.428627	0.796718	0.928658	0.415375	0.991031	0.44141	0.580017	0.0719098	0.761517	0.453245	0.660263	0.841398	0.970336	0.202718	0.395697	0.8769	0.0537443	0.948725	0.690904	0.852748	0.727916	0.986918	0.163133	0.161245	0.963927	0.0112722	0.210784	0.920273	0.600985	0.0996262	0.629198	0.377514	0.00844957	0.298937	0.456833	0.507053	0.218261	0.705317	0.981282	0.15559	0.810602	0.773307	0.0885796	0.694668	0.661319	0.0568218	0.361506	0.633563	0.678793
Os01g0143100	0.803783	0.943867	0.931437	0.837067	0.970792	0.859449	0.840912	0.975253	0.814336	0.0977653	0.95894	0.835077	0.982431	0.939347	0.918581	0.999641	0.829685	0.57294	0.842666	0.974072	0.686381	0.839488	0.49841	0.822418	0.855903	0.865903	0.587213	0.705022	0.987312	0.507148	0.967172	0.980012	0.719845	0.478312	0.258581	0.224491	0.94948	0.929744	0.914515	0.814594	0.701451	0.813274	0.837233	0.978717	0.835356	0.9561	0.999044	0.903392	0.400714
Os01g0143300	0.426695	0.986722	0.952406	0.991462	1	0.735559	0.810949	0.366253	0.552668	0.195779	0.765874	0.995402	0.996887	0.884217	0.875753	0.804493	0.954359	1	0.481949	0.828534	1	0.914721	0.121475	0.283392	0.298777	0.326287	0.980624	0.986554	0.834986	0.379587	0.775524	0.429838	0.77163	0.986669	0.581616	0.763072	0.480613	0.902798	0.834165	0.763669	0.703893	0.73363	0.35257	1	0.990333	0.85332	0.391762	0.514014	0.542146
Os01g0143800	0.631195	0.769771	0.932549	0.998801	0.826412	0.951115	0.912202	0.55126	0.699436	0.189175	0.0174438	0.341361	0.0461904	0.928235	0.304836	0.99405	0.995386	0.816523	0.949459	0.927009	0.264147	0.965634	0.341212	0.261634	0.000238595	2.14229e-08	0.601277	0.976236	0.933839	0.999084	0.338811	0.853291	0.983824	1	0.285064	0.0470013	0.0437969	0.403906	0.534905	0.823331	0.967914	0.882997	0.761078	0.0185043	0.492898	0.997349	0.33952	0.861249	0.839177
Os01g0144000	0.961036	0.958922	0.981557	0.880321	0.889363	0.376046	0.965781	0.855305	0.634552	0.760624	0.833319	0.804012	0.940215	0.823419	0.852881	0.78649	0.849193	0.987166	0.837516	0.97314	0.792925	0.987968	0.826574	0.799075	0.921387	0.00861844	0.808496	0.686739	1	0.952552	0.988642	0.911918	0.860832	0.929846	0.800167	0.969768	0.714534	0.882465	0.71885	0.545983	0.482413	0.969061	0.97893	0.969329	0.710447	0.869739	0.857356	0.992907	0.956444
Os01g0144100	0.912715	0.516118	0.97125	0.589582	0.946832	0.150333	0.858462	0.617263	0.932487	0.0998753	4.46925e-05	0.765441	0.342191	0.188595	0.964127	0.891883	0.766526	0.947661	0.644951	0.00127726	0.00192696	0.0175436	0.969316	0.51178	0.931503	0.424968	0.579355	0.865944	0.906253	0.462498	0.922624	0.813092	0.0105686	0.000239632	0.0118857	0.788479	0.033376	0.963455	0.0579024	0.972832	0.295375	0.998964	0.988969	0.995652	0.811598	0.509149	0.778294	0.066738	0.809146
Os01g0144200	0.938118	0.407532	0.884019	0.603526	0.905549	0.0878572	0.126728	0.169128	0.764737	0.954081	0.96798	0.965243	0.816946	0.0583459	0.558049	0.903073	0.758332	0.871722	0.383687	0.906144	0.594832	0.982152	0.534955	0.629066	0.916353	0.918914	0.98146	0.785697	0.744106	0.539516	0.996422	0.210442	0.100626	0.45246	0.955298	0.898637	0.875666	0.726607	0.970991	0.684989	0.218867	0.484064	0.972619	0.9011	0.564085	0.76299	0.904614	0.867808	0.934725
Os01g0144600	0.909959	0.481478	0.735629	0.928301	0.980248	0.0770311	0.914898	0.836481	0.249242	0.996495	0.0220048	0.906448	0.975109	0.499841	0.333506	0.857751	0.607017	0.909889	0.0470192	0.573998	0.999723	0.203854	0.428776	0.835595	0.912275	0.938754	0.982836	0.256851	0.998922	0.990641	0.956361	0.175288	0.8164	0.828675	0.67244	0.490641	0.960766	0.830503	0.225975	0.794145	0.55406	0.781011	0.979926	0.580479	0.839418	0.97932	0.0974924	0.419213	0.525119
Os01g0144700	0.38938	0.94898	0.932549	0.87545	0.989319	0.0125782	0.661125	0.987939	0.694837	0.563388	0.915731	0.924804	0.702243	0.737141	0.906244	0.956083	0.613798	0.993879	0.114451	0.53594	0.87045	0.744203	0.116513	0.846082	0.943745	0.897428	0.714709	0.758585	0.471053	0.983154	0.986869	0.0720748	0.98658	0.745741	0.817239	0.472916	0.912512	0.978202	0.531849	0.971552	0.995563	0.937179	0.953896	0.98174	0.0334694	0.765694	0.20928	0.960488	0.382184
Os01g0146101	0.865478	0.981652	0.988669	0.953034	0.637065	0.870951	0.837072	0.956566	0.206652	0.798948	0.754165	0.983943	0.984759	0.8283	0.825176	0.781827	0.41292	0.319856	0.677828	0.965313	0.789069	0.175513	0.885637	0.953594	0.989769	0.706581	0.99405	0.944907	0.961298	0.961718	0.524083	0.597972	0.530898	0.974979	0.724135	0.961404	0.924675	0.793544	0.972751	0.969032	0.437036	0.935511	0.885949	0.980288	0.830034	0.919367	0.95866	0.875749	0.981518
Os01g0147200	0.987162	0.97986	0.989254	0.828093	0.942427	0.908968	0.884228	0.587948	0.989366	0.404082	0.980518	0.606381	0.912043	0.957086	0.987323	0.843348	0.74308	0.912459	1	0.523088	0.785074	0.947138	0.443887	0.953594	0.56344	0.534052	0.515019	0.967849	0.763726	0.449852	0.812148	0.882624	0.979865	0.958258	0.967392	0.440689	0.875315	0.749462	0.996552	0.738905	0.81373	0.523812	0.844882	0.831833	0.379904	0.768121	0.983031	0.826057	0.837988
Os01g0147700	1	0.933084	0.874273	0.832894	0.934862	0.754487	0.784538	0.700273	0.941787	0.719337	0.626234	0.940479	0.756717	0.703464	0.959436	0.770616	0.985596	0.183313	0.982301	1	0.853932	0.999037	0.980214	0.776545	0.387022	0.726784	0.834861	0.865197	0.986961	0.962812	0.951103	0.772077	0.588147	0.708218	0.965107	0.933833	0.153096	0.946219	0.890295	0.747595	0.823249	0.973623	0.994826	0.92268	0.332614	1	0.245051	0.998965	0.993142
Os01g0147900	0.999706	0.816948	0.372177	0.523997	0.280816	0.00537355	0.494865	0.31363	0.834335	0.681107	0.819808	0.935463	0.997348	0.530424	0.555773	0.954792	0.940344	0.654544	0.880517	0.99304	0.0161786	0.585719	0.778532	0.864463	0.815771	0.923276	0.985684	0.985114	0.76645	0.897997	0.742334	0.133087	0.0036077	0.0648416	0.468082	0.889413	0.856836	0.905117	0.942955	0.611605	0.887119	0.820779	0.99189	0.916996	0.953256	0.633644	0.365624	0.796221	0.948215
Os01g0148050	0.971132	0.962322	0.939675	0.959924	0.853891	0.975871	0.848106	0.881673	0.816174	0.862207	0.0265688	0.960315	0.993183	0.559261	0.938417	0.884412	0.980706	0.99603	0.831526	0.404026	0.885329	0.999037	0.472469	0.123163	0.87409	0.740602	0.826539	0.965629	0.948429	0.955812	0.560077	0.85668	0.62998	0.428707	0.687643	0.885187	0.38196	0.656165	0.702161	0.786142	0.956345	0.469829	0.361905	0.88342	0.748304	0.41416	0.957563	0.988138	0.924286
Os01g0148100	0.949269	0.905955	0.932549	0.94966	0.988995	0.830893	0.884228	0.989724	0.992939	0.978278	0.369419	0.990279	0.998737	0.905293	0.91972	0.9989	0.942156	0.983681	0.900683	0.739925	0.397106	0.702122	0.990988	0.90663	0.930087	0.947148	0.989907	0.927368	0.945096	0.94886	0.78279	0.99295	0.887908	0.955419	0.684095	0.973705	0.977445	0.856534	0.964614	0.894801	0.350677	0.968189	0.954374	0.276172	0.935609	0.613623	0.922747	0.374445	0.981746
Os01g0148400	0.906803	0.807851	0.988669	0.990502	0.871881	0.920503	0.658273	0.738762	0.960318	0.722905	0.995977	1	0.755571	0.987934	0.606228	0.96011	0.971059	0.910371	0.841405	0.69041	0.956101	0.621351	0.401335	0.565588	0.752692	0.925682	0.835615	0.963859	0.873699	0.993281	0.974198	0.907943	0.98193	0.00107743	0.927894	0.68655	0.711987	0.959243	0.717259	0.951525	0.617262	0.850312	0.987638	0.699899	0.996119	0.635934	0.850952	0.922888	0.311512
Os01g0148500	0.934606	0.821227	0.981764	0.980308	0.952381	0.969626	0.628297	0.808501	0.141861	0.818605	0.907389	0.827518	0.945504	0.699788	0.971397	0.976409	0.770322	0.951558	0.908788	0.893828	0.780959	0.84142	0.411054	0.884892	0.843995	0.709144	0.826996	0.80162	0.899976	0.98873	0.937429	0.926757	0.97085	0.886815	0.896924	0.425886	0.799026	0.362552	0.966008	0.918854	0.810739	0.956027	0.644768	0.995652	0.61409	0.994519	0.767714	0.622219	0.765637
Os01g0148700	0.989395	0.938226	0.897473	0.959924	0.989145	0.917277	0.0274764	0.754236	0.888552	0.926217	0.969461	0.903013	0.917982	0.839971	0.935755	0.747959	0.887121	0.861896	0.85167	0.00821091	0.615773	0.987968	0.882348	0.79367	0.94456	0.524729	0.667718	0.865944	0.955152	0.93908	0.627943	0.282895	0.0112854	0.972937	0.896629	0.816908	0.941339	0.87652	0.815754	0.805545	0.936848	0.525705	0.987638	0.934809	0.403881	0.0574047	0.85204	0.84194	0.783757
Os01g0149200	0.793056	0.299043	0.855892	0.910231	0.506061	0.952832	0.847808	0.890415	0.625896	0.955224	0.954689	0.960922	0.739741	0.849764	0.95526	0.979085	0.89777	0.775905	0.761418	0.822876	0.465675	0.963412	0.980214	0.992386	0.720364	0.170166	0.482679	0.990629	0.948429	0.977192	0.976211	0.942936	0.673439	0.741694	0.0947974	0.877678	0.756736	0.958629	0.664449	0.825688	0.917664	0.972571	0.994995	0.923595	0.996119	0.97932	0.967201	0.180329	0.93146
Os01g0149600	0.546364	0.979685	0.884137	0.957503	0.986284	0.999874	0.926638	0.191045	0.780997	0.986434	0.562743	0.80637	0.872028	0.650142	0.247785	0.642377	0.942477	0.533508	0.917662	0.784424	0.561192	0.984929	0.400262	0.569865	0.504214	0.940359	0.230306	0.925218	0.560581	0.465239	0.897495	0.905304	0.871629	0.285666	0.820647	0.975516	0.15845	0.944303	0.724498	0.553566	0.932402	0.839658	0.768595	0.993995	0.888654	0.608117	0.48874	0.468049	0.745932
Os01g0149800	0.000523568	0.00102508	0.209106	0.0136471	0.00499722	0.0273488	0.0146353	0.000412982	0.0138597	7.99829e-05	0.0404614	0.000372011	0.000325834	0.984733	0.133076	0.176243	0.0298085	5.83014e-05	0.0151101	0.899171	0.00437419	0.000511967	1.72735e-07	0.000498069	2.83123e-05	0.0178416	0.000599303	0.102182	0.0815106	0.00146954	0.00797347	0.0500358	0.000160203	2.04903e-13	3.07162e-07	8.78568e-08	0.000276574	0.000741892	6.58196e-06	0.617784	0.128217	0.660204	0.0165143	0.00519651	0.0812897	0.101598	0.000216814	8.20514e-11	7.45944e-07
Os01g0149900	0.954178	0.796341	0.960675	0.82989	0.930234	0.94886	1	0.98299	0.703655	0.785721	0.893906	0.867165	0.952222	0.820845	0.788079	0.954395	0.929206	0.526359	0.834141	0.901931	0.955238	0.823096	0.278383	0.921421	0.776827	0.86098	0.986186	0.756399	1	0.897997	0.838765	0.949901	0.718842	0.962	0.989481	0.610991	0.86833	0.958629	0.963683	0.863528	0.0344758	0.475225	0.987638	0.851215	0.945271	0.931092	0.922161	0.986414	0.799573
Os01g0150000	0.26648	0.926781	0.994313	0.992498	0.473506	0.568877	0.87019	0.926262	0.773886	0.155258	0.880019	0.980823	0.956273	0.0493013	0.669434	0.771285	0.983176	0.973091	0.812208	0.698934	0.954007	0.798668	0.923166	0.334005	0.243744	0.407215	0.557082	0.98071	0.965113	0.94174	0.807768	0.729288	1	0.321435	0.810546	0.461849	0.893803	0.811732	0.33093	0.0666068	0.683346	0.852086	0.999482	0.678869	0.953004	0.633746	0.760727	0.829113	0.377464
Os01g0150100	0.810547	1	0.338377	0.941786	0.858011	0.980555	0.891987	1	0.983923	0.336748	0.929011	1	0.945504	0.620857	0.995926	0.990765	0.927938	0.730019	0.721519	0.944292	0.791015	0.901362	0.454679	0.767488	0.710802	0.924992	0.207465	0.881612	0.899194	0.968094	0.554702	0.843179	0.871693	0.987064	0.876011	0.775548	0.788673	0.00464783	0.999298	0.0638274	0.971355	0.983102	0.8018	0.348793	0.717648	0.963641	0.652744	0.775017	0.781456
Os01g0150200	0.499951	0.995463	0.673459	0.900508	0.464828	0.391186	0.575006	0.768515	0.590159	0.847367	0.736293	0.974267	0.998121	0.669963	0.957734	0.756272	0.942024	0.68278	0.922473	0.436968	0.893638	0.905697	0.848758	0.731748	0.697889	0.919499	0.461914	0.703727	0.976012	0.897997	0.993722	0.796445	0.41629	0.968269	0.910685	0.513739	0.98357	0.844521	0.811464	0.887691	0.319994	0.967669	0.914125	0.963531	0.813898	0.483197	0.603446	0.815235	0.973447
Os01g0151100	0.979413	0.990448	0.689882	0.97222	0.961085	0.990259	0.635324	0.963921	0.710167	0.804296	0.796546	0.649264	0.917982	0.518262	0.992793	0.936322	0.360962	0.998629	0.788494	0.750984	0.817196	0.523685	0.72418	0.941193	0.422768	0.925418	0.815171	0.732784	0.912562	0.961497	0.824594	0.911023	0.803679	0.891336	0.876011	0.745278	0.232234	0.825351	0.96544	0.419432	0.816231	0.857039	0.928022	0.902693	0.955249	0.803449	0.818287	0.490774	0.601278
Os01g0151200	0.985117	0.812835	0.995466	0.998398	0.983083	0.968549	0.95024	0.0930733	0.19696	0.0299758	0.0567638	0.769254	0.454766	0.194797	0.972067	0.794464	0.832849	0.759167	0.663572	0.574643	0.933226	0.443099	0.0517142	0.173465	0.978414	0.982156	0.192726	0.722628	0.396724	0.0908014	0.0769036	0.0715619	4.55205e-09	1.19075e-07	4.14273e-08	0.000922409	0.00173194	0.452741	0.111423	0.926981	0.193544	0.42754	0.0118175	0.286548	0.250573	0.884589	0.0428044	0.000251992	6.03643e-08
Os01g0151400	0.947576	0.982087	0.928008	1	0.789226	0.985856	0.61871	0.990594	0.318292	0.117188	0.676401	0.649264	0.778361	0.955514	0.514156	0.916966	0.826191	0.999985	0.577111	0.304549	0.456132	0.00186245	0.102321	0.456818	0.000287688	0.134779	0.966028	0.853502	0.965444	0.957217	0.892342	0.761715	0.495717	0.999299	0.00237214	0.0732876	0.354713	0.0192056	0.977081	0.855227	0.907271	0.907788	0.938821	0.974786	0.978097	0.556147	0.902547	0.0353658	0.683324
Os01g0151600	0.745836	0.723156	0.961967	0.866914	0.999617	0.984944	0.517077	0.971783	0.916246	1	0.905826	0.947721	0.964317	0.802659	0.961933	0.794464	0.895965	0.887989	0.603021	0.69593	0.99931	0.87687	0.715048	0.714449	0.0881323	0.381979	0.983873	0.942602	0.0609204	0.970325	0.699666	0.887991	0.100626	0.859386	0.818072	0.97312	0.400389	0.999675	0.430226	0.75537	0.961086	0.770985	0.987638	0.987555	0.978295	0.90404	0.977875	0.936311	0.905886
Os01g0151700	0.986357	0.910531	0.797638	0.729839	0.447025	0.804115	0.82923	0.936975	0.915349	0.853771	0.910091	0.520166	0.806632	0.891738	0.989074	0.975158	0.938552	0.10003	0.620076	0.475374	0.731264	0.935231	0.922424	0.786261	0.546411	0.733512	0.612076	0.705388	0.885424	0.897997	0.256333	0.963891	0.998483	0.778648	0.961022	0.70938	0.934969	0.923591	0.990384	1	0.906396	0.691717	0.527215	0.998608	0.804037	0.972238	0.882279	0.965753	0.0526699
Os01g0152300	0.661212	0.960244	0.957338	0.973674	0.995997	0.634414	0.915411	0.936569	0.975933	0.942759	0.973831	0.717192	0.980183	0.0193826	0.214924	0.972902	0.862985	0.89401	0.971913	0.519187	0.543423	0.727611	0.990865	0.780834	0.652343	0.128678	0.910341	0.727146	0.962819	0.887305	0.98499	0.720044	0.989577	0.878687	0.991764	0.70938	0.923774	0.252045	0.866204	0.932029	0.644195	0.857999	0.491402	0.90572	0.851378	0.994519	0.933443	0.924133	0.883277
Os01g0152700	0.951552	0.70461	0.957633	0.959924	0.97316	0.85119	0.839689	0.22861	0.562267	0.869025	0.632803	0.965243	1	0.987162	0.992399	0.945464	0.942477	0.109224	0.992359	0.75101	0.979885	0.728035	0.533709	0.745603	0.645866	0.655643	0.935039	0.758585	0.914533	0.278186	0.885199	0.756339	0.477144	0.023348	0.550196	0.87595	0.955081	0.48088	0.608383	0.89795	0.840136	0.972244	0.338969	0.604154	0.502695	0.0817237	0.0600484	0.646507	0.961993
Os01g0152900	0.834151	0.985799	0.770497	0.676241	0.970385	0.968779	0.989319	0.0564164	0.601694	0.980759	0.89834	0.490425	0.872815	0.976066	0.224339	0.906781	0.700388	0.884939	0.805286	0.10645	0.993799	0.965634	0.641174	0.932217	0.533127	0.481181	0.947756	0.986554	0.529366	0.977906	0.963115	0.738399	0.685437	0.0366446	0.39663	0.869123	0.30225	0.324569	0.903591	0.75728	0.999974	0.633611	0.975994	0.917296	0.967906	0.000897912	0.405409	0.76624	0.796878
Os01g0153100	0.803783	0.572157	0.937185	0.97217	0.605847	0.967858	0.922166	0.000408174	0.90318	0.923457	0.956168	0.9259	0.28628	0.560324	0.494031	0.606444	0.953939	0.937009	0.991276	0.0827623	0.462288	0.98216	0.727678	0.866807	0.988474	0.477998	0.176934	0.718201	0.929558	0.98873	0.925286	0.864174	0.775001	1.19837e-05	0.369675	0.961598	0.215744	0.888238	0.0375182	0.979732	0.869381	0.995244	0.987638	0.552654	0.935796	0.0501853	0.963323	0.836424	0.995118
Os01g0153300	0.940968	0.979685	0.802884	0.995742	0.637065	0.497785	0.576592	0.0220619	0.537472	0.750452	0.952057	0.876051	0.598042	0.760624	0.872349	0.721958	0.783438	0.16662	0.670878	0.0161889	0.980927	0.958468	0.695628	0.482117	0.84765	0.204152	0.235685	0.791679	0.620739	0.975379	0.850628	0.460625	0.811569	0.000444489	0.148298	0.608559	0.00823023	0.98047	0.00423736	0.419473	0.985165	0.851691	0.963877	0.553038	0.952846	0.0254359	0.337909	0.623813	0.847568
Os01g0153400	0.859309	0.446637	0.995721	0.97298	0.747823	0.958971	0.787049	0.788854	0.924681	0.7427	0.964228	0.928063	0.89668	0.992038	0.398986	0.897302	0.997493	0.979011	0.982538	0.790279	0.872202	0.987968	0.898004	0.889547	0.963927	0.982919	0.972265	0.80162	0.873699	0.913539	0.879349	0.952487	0.166015	0.924943	0.987723	0.543518	0.866047	0.702605	0.724498	0.886557	0.871756	0.956027	0.976239	0.613428	1	0.938979	0.430418	0.822457	0.91002
Os01g0155400	0.920789	0.96937	0.539012	0.955882	1	0.789903	0.673376	0.718576	0.643676	0.975486	0.975118	0.892401	0.996476	0.689204	0.825176	0.931535	0.770656	0.994731	0.399376	0.899295	0.434734	0.992243	0.938441	0.625129	0.899083	0.644442	0.78358	0.838422	0.468169	0.975991	0.99739	0.488327	0.985084	0.831544	0.252153	0.807896	0.526622	0.86764	0.984772	0.975055	0.933668	0.0796332	0.916657	0.984207	1	0.941265	0.904493	0.639222	0.975417
Os01g0155500	0.901909	0.744436	0.967485	0.924741	0.975486	0.996783	0.956167	0.951064	0.895689	0.896648	0.784964	0.465852	0.988813	0.407409	0.805755	0.995616	0.955144	0.176925	0.96833	0.823221	0.926818	0.923606	0.908031	0.80642	0.788485	0.995395	0.88623	0.941387	0.956095	0.968068	0.916168	0.721456	0.957258	0.921017	0.918765	0.929706	0.760273	0.988516	0.963116	0.496013	0.697586	0.995244	0.980914	0.887122	0.952091	0.82319	0.994003	0.970856	0.916996
Os01g0155600	0.754311	0.773759	0.98322	0.666966	0.882264	0.979922	0.821666	0.968771	0.470234	0.914171	0.727126	0.981038	0.947989	0.79563	0.50616	0.976473	0.248429	0.994731	0.899578	0.702161	0.86061	0.192415	0.877619	0.459079	0.908166	0.39419	0.526671	0.711702	0.969819	0.94886	0.840567	0.705764	0.406713	0.933492	0.19962	0.515033	0.626204	0.781838	0.981296	0.997911	0.982509	0.857039	0.875766	0.809861	0.98407	0.969221	0.818287	0.269165	0.906096
Os01g0155800	7.77677e-05	0.225934	0.640529	0.683845	0.703376	0.0385373	0.00903847	0.000377776	0.412861	0.972901	0.916516	0.676114	0.883782	0.887805	0.204602	0.97552	0.694108	0.0201327	0.0083872	0.00282974	1.48353e-06	0.137944	0.00826567	0.247087	0.0603617	0.37569	0.0253627	0.000556042	0.12951	0.684994	0.642147	0.536416	0.00230753	5.91875e-07	0.22877	0.471728	0.243738	0.0105131	0.191803	0.701292	0.131371	0.495397	0.630823	0.700807	0.626186	0.877782	0.0219322	0.336143	0.981124
Os01g0157900	0.719002	0.782028	0.972926	0.809775	0.854352	0.674222	0.829621	0.954365	0.939303	0.926217	0.991283	0.609218	0.883941	0.550359	0.943199	0.954395	0.829804	0.482154	0.757872	0.953693	0.358426	0.836832	0.810427	0.485274	0.745685	0.975424	0.862215	0.995438	0.993443	0.899237	0.963115	0.928614	1	0.832578	0.697573	0.576655	0.914247	0.715072	0.977537	0.929697	0.966656	0.998173	0.558703	0.941385	0.925948	0.899463	0.474943	0.330479	0.987514
Os01g0158000	0.970541	0.964759	0.781013	0.93462	0.989561	0.936723	0.628297	0.881673	0.98167	0.974415	0.933602	0.989125	0.648804	0.844702	0.867747	0.931558	0.92908	0.286018	0.91932	0.401027	0.720728	0.962593	0.819123	0.283801	0.988098	0.943791	0.965999	0.896277	0.993443	1	0.955568	0.851681	0.370633	0.815022	0.858122	0.961598	0.571876	0.988516	0.798171	0.855343	0.923189	0.713703	0.92695	0.987233	0.954068	0.758028	0.958677	0.895187	0.807702
Os01g0158100	0.574958	0.8688	0.791779	0.762202	0.547199	0.580868	0.9963	0.88901	0.632529	0.955224	0.996164	0.851177	0.963267	0.872137	0.45711	0.518844	0.768024	0.352913	0.168265	0.861562	0.861375	0.911859	0.243974	0.634508	0.927221	0.861274	0.854581	0.825164	0.896862	0.971936	0.911384	0.370215	0.936511	0.922965	0.846767	0.749999	0.987257	0.933552	0.972747	0.845157	0.988443	0.723875	0.992131	0.91994	0.169922	0.73173	0.945318	0.999232	0.890962
Os01g0158200	0.887218	0.995444	0.482311	0.368456	0.982888	0.935557	0.202371	0.696243	0.742387	0.360044	0.965636	0.902083	0.778236	0.732811	0.902708	0.374583	0.302857	0.917937	0.818323	0.572202	0.0121252	0.0754844	0.721357	0.778676	0.880888	0.919186	0.838348	0.730082	0.873699	0.630047	0.308262	0.511494	0.00572596	8.68125e-05	0.249184	0.977828	0.568829	0.821632	0.968743	0.505798	0.681459	0.229342	0.415808	0.872599	0.934617	0.989424	0.995922	0.185289	0.34993
Os01g0158400	0.97801	0.936171	0.856918	0.954706	0.806236	0.559079	0.995592	0.787945	0.865678	0.993016	0.955352	0.990358	0.942198	0.941549	0.720967	0.984353	0.955144	0.149534	0.97365	0.988228	0.612556	0.798465	0.91905	0.327791	0.9779	0.57925	0.961038	0.900288	0.896494	0.965159	0.994366	0.993985	0.936511	0.83901	0.997581	0.973718	0.275026	0.955751	0.952009	0.937224	0.547588	0.797573	0.200289	0.996271	0.951565	0.40182	0.952718	0.969454	0.924179
Os01g0158900	0.930192	0.89252	0.963278	0.999171	0.768116	0.812226	0.893712	0.820791	0.913849	0.457708	0.460277	0.932998	0.956785	0.769806	0.64686	0.944167	0.738981	0.307486	0.907615	0.42765	0.646705	0.399096	0.495456	0.608293	0.531516	0.439418	0.988429	0.891579	0.201753	0.404216	0.985675	0.819495	0.878269	0.535647	0.935503	0.941231	0.78689	0.105675	0.999555	0.937224	0.926774	0.858183	0.695964	0.98156	0.691976	0.803765	0.946249	0.937939	0.929097
Os01g0159300	0.928133	0.8688	0.932277	0.996651	0.980248	0.782471	0.943081	0.724934	0.825694	0.973474	0.877701	0.947721	0.948657	0.771903	0.456092	0.970818	0.927652	0.11471	0.275709	0.848131	0.979885	0.960994	0.94491	0.934072	0.906786	0.863026	0.842397	0.873527	0.648505	0.585272	0.0901333	0.0464657	0.549202	0.888305	0.69299	0.900508	0.404086	0.853854	0.839219	0.380598	0.553506	0.990712	0.687058	0.00994494	0.560488	0.850687	0.910683	0.838478	0.453391
Os01g0159400	0.95173	0.96937	0.455505	0.950049	0.970747	0.840509	0.789249	0.57272	0.887658	0.87118	0.977113	0.802706	0.994402	0.710743	0.521751	0.901037	0.928512	0.990659	0.342854	0.995946	0.961388	0.837546	0.938974	0.79328	0.265223	0.0463875	0.975962	0.904864	0.993168	0.841399	0.893543	0.432824	0.453241	0.698648	0.919861	0.962051	0.977445	0.851397	0.714407	0.944841	0.97604	0.907788	0.99407	0.98473	0.720891	0.774296	0.979726	0.747041	0.839136
Os01g0162400	0.845006	0.96227	0.960675	0.887678	0.593962	0.944488	0.885329	0.99949	0.816174	1	0.705783	0.866716	0.695149	9.94141e-06	0.343341	0.837273	0.999736	0.249799	0.76498	0.0303241	0.983291	0.682823	0.27371	0.552535	0.420827	1.19819e-11	0.00415201	0.813591	0.840582	0.81581	0.476237	0.914556	0.309911	0.498627	0.901091	0.514001	0.681362	0.408876	0.0904426	2.12408e-10	0.480873	0.884379	0.266978	0.226071	0.975648	0.0534413	1	0.891629	0.391917
Os01g0164400	0.713614	0.929089	0.995466	0.913383	0.963168	0.989787	0.969422	0.74573	0.86914	0.848593	0.999445	0.963805	0.996887	0.944145	0.880892	0.989997	0.672954	0.371542	0.384332	0.618444	0.823191	0.910286	0.324728	0.757173	0.920405	0.542222	0.949969	0.990629	0.908404	0.925722	0.914669	0.881463	0.555862	0.993773	0.901759	0.900508	0.602917	0.891419	0.691685	0.926981	0.69329	0.931378	0.970454	0.90301	0.934617	0.731816	0.339302	0.945112	0.873384
Os01g0164600	0.979373	0.727852	0.992479	0.948628	0.969148	0.914631	0.539508	0.5274	0.840425	0.778542	0.807296	0.930506	0.917982	0.259386	0.137874	0.902018	0.942477	0.890009	0.474308	0.0383378	0.685794	0.790376	0.497602	0.701328	0.400253	0.10552	0.86372	0.98149	0.850706	0.925133	0.720678	0.743577	0.430199	0.317195	0.263814	0.282523	0.804697	0.999836	0.720923	0.970447	0.790083	0.852086	0.623739	0.86597	1	0.568634	0.458634	0.941317	0.258119
Os01g0164700	0.940558	0.943867	0.999417	0.938913	0.790073	0.980623	0.924228	0.881888	0.995111	0.804309	0.815511	0.972338	0.876705	0.675702	0.889819	0.444896	0.584902	0.384772	0.876933	0.888413	0.607173	0.98216	0.840825	0.872977	0.936885	0.467222	0.920601	0.938348	0.941361	0.987887	0.871547	0.999293	0.983816	0.581527	0.810023	0.0573013	0.957221	0.990286	0.999298	0.978686	0.92184	0.893214	0.987638	0.76287	0.601083	0.969766	0.801768	0.920137	0.237559
Os01g0166100	0.841749	0.979685	0.919373	0.80849	0.908539	0.934301	0.528681	0.817848	0.899714	0.31436	0.94167	0.903612	0.982431	0.90477	0.993261	0.996599	0.974916	0.751814	0.945663	0.350959	0.502518	0.346395	0.449907	0.779728	0.976726	0.807702	0.987715	0.736895	0.955152	0.760517	0.871035	0.948645	0.0682494	0.882241	0.887554	0.000197278	0.360705	0.848558	0.511693	0.987131	0.804488	0.713703	0.872147	0.592153	0.710094	0.649641	0.990108	0.911745	0.981953
Os01g0166700	0.92292	0.981652	0.833104	0.952306	0.980248	0.747453	0.834191	0.79471	0.42037	0.845028	0.978935	0.473771	1	0.330155	0.547589	0.380024	0.0815313	0.685174	0.792182	0.167961	0.894516	0.3252	0.854544	0.875483	0.545393	0.688	0.718923	0.256851	0.983415	0.841553	0.865647	0.939466	0.987588	0.586283	0.165483	0.921661	0.989176	0.125388	0.998181	0.63374	0.547588	0.937179	0.843579	0.975928	0.567765	0.185045	0.864284	0.200624	0.975417
Os01g0167400	0.901487	0.973503	0.667031	0.845699	0.922074	0.441349	0.908425	0.74573	0.575389	0.770922	0.639085	0.946308	0.869731	0.931259	0.456194	0.995019	0.715819	0.747504	0.603059	0.761011	0.453084	0.897888	0.390164	0.565691	0.713985	0.135342	0.995798	0.870773	0.890428	0.908054	0.94804	0.3333	0.974505	0.934078	0.605913	0.771384	0.932482	0.647676	0.827177	0.925376	0.923189	0.865567	0.978244	0.960829	0.935796	0.967692	0.685629	0.935808	0.708071
Os01g0167500	0.882047	0.763975	0.988669	0.791026	0.820468	0.552643	0.938625	0.423325	0.558435	0.807505	0.533039	0.647272	0.980183	0.87645	0.898817	0.954395	0.790359	0.998738	0.130211	0.0802231	0.551733	0.849387	0.600756	0.999524	0.87409	0.938754	0.982817	0.790849	1	0.602694	0.708034	0.628544	0.834144	0.987064	0.622225	0.934199	0.978301	0.585272	0.794336	0.52878	0.860826	0.810196	0.99873	0.909895	0.928237	0.956396	0.925177	0.958739	0.720245
Os01g0168100	0.164787	0.884407	0.988554	0.909408	0.607503	0.355234	0.458346	0.498643	0.0855449	0.992208	0.725619	0.971534	0.93296	0.87429	0.995047	0.937893	0.981858	0.134166	0.102638	0.410431	0.808292	0.0528802	0.505438	0.932217	0.854256	0.857185	0.890732	0.830382	0.914086	0.946153	0.968038	0.383518	0.226008	0.935704	0.809504	0.904939	0.974241	0.888636	0.999555	0.637174	0.967409	0.999246	0.977321	0.818544	0.830034	0.427545	0.825286	0.92452	0.903836
Os01g0168200	0.841858	0.943867	0.997128	0.941263	0.987613	0.772413	0.956167	0.945747	0.8584	0.990975	0.970704	0.995246	0.939031	0.791279	0.746228	0.976491	0.823914	0.851605	0.62704	0.879074	0.91095	0.935545	0.971389	0.610315	0.37372	0.918169	0.735315	0.811902	0.738518	0.914787	0.440314	0.982907	0.776475	0.914775	0.73315	0.960153	0.723294	0.730565	0.910659	0.784715	0.96779	0.937621	0.83279	0.969329	0.909016	0.999408	0.881701	0.794721	0.963319
Os01g0168300	0.428931	0.981652	0.800362	0.87262	0.916187	0.890741	0.871404	0.871711	0.313016	0.98979	0.495685	0.995246	0.984091	0.689219	0.830697	0.903073	0.0847237	0.668862	0.713792	0.978425	0.816535	0.978697	0.631522	0.560552	0.877624	0.61822	0.947998	0.878134	0.981199	1	0.799373	0.526252	0.633698	0.928121	0.782089	0.910535	0.880034	0.825118	0.998181	0.273779	0.939251	0.981345	0.928846	0.969329	0.996864	0.978083	0.972179	0.92272	0.951202
Os01g0168400	0.913355	0.965296	0.916451	0.192717	0.963122	1	0.84148	0.225836	0.493343	0.756427	0.390557	0.466736	0.763475	0.839564	0.949985	1	0.994265	0.90105	0.937289	0.206043	0.18092	0.805741	0.850034	0.711953	0.390622	0.559388	0.999324	0.955059	0.986655	0.675674	0.955568	0.95042	0.494254	0.00074031	0.920473	0.930678	0.740525	0.388652	0.798051	0.868203	0.896633	0.887711	0.908483	0.996633	0.316949	0.59202	0.971331	0.93668	0.82027
Os01g0168500	0.967789	0.429846	0.988719	0.629105	0.926871	0.943938	0.779123	0.971783	0.568292	0.721575	0.543881	0.940479	0.998144	0.578717	0.72486	0.996599	0.990126	0.860072	0.792182	0.248861	0.814698	0.986035	0.97646	0.601755	0.259828	0.855535	0.827567	0.979973	0.991091	0.987887	0.963064	0.602211	0.352471	0.967727	0.879726	0.950146	0.792856	0.53015	0.69564	0.856302	0.800312	0.978003	0.922223	0.909341	0.938939	0.526449	0.930811	0.855227	0.562213
Os01g0168600	0.994659	0.910871	0.952094	0.981768	0.875661	0.92795	0.921032	0.960353	0.829153	0.850656	0.973831	0.93241	0.859104	0.577395	0.937249	0.913454	0.977507	0.953178	0.864793	0.656864	0.603737	0.805741	0.870349	0.399247	0.511976	0.827948	0.993657	0.965502	0.993041	0.657439	0.691618	0.994824	1	0.986669	0.979974	0.973705	0.559446	0.873663	0.985204	0.750883	0.974472	0.931238	0.955186	0.974836	0.930352	0.938465	1	0.89564	0.989324
Os01g0169500	0.561585	0.943867	0.928658	0.880321	0.977352	1	0.980828	0.140082	0.825889	0.955224	0.762083	0.957846	0.886588	0.667503	0.982355	0.916966	0.930449	0.980296	0.679579	0.681225	0.862028	0.931086	0.853995	0.776545	0.956899	0.651426	0.94698	0.869843	0.8342	0.986393	0.95135	0.690027	0.967152	0.425064	0.979234	0.903635	0.696343	0.929812	0.96544	0.742726	0.909457	0.823565	0.952808	0.912286	0.899556	0.829018	0.412729	0.613551	0.989324
Os01g0169800	1	0.924254	0.859042	0.953034	0.853891	0.712028	0.485085	0.493846	0.941616	0.901354	0.95894	0.802214	0.779007	0.958447	0.937093	0.989997	0.739675	0.433173	0.753077	0.871984	0.590174	0.665013	0.956981	0.764438	0.82528	0.852161	0.796407	0.539543	0.940526	0.968094	0.938528	0.92078	0.739772	0.474132	0.676699	0.867421	0.980428	0.958229	0.980108	0.937141	0.822549	0.991462	0.987753	0.994768	0.98407	0.366609	0.563849	0.715632	0.960522
Os01g0169900	0.953618	0.884645	0.986319	0.752025	0.890693	0.921631	0.0264498	0.966335	0.924181	0.860934	0.736157	0.951869	0.828916	0.831016	0.998345	0.989997	0.985705	0.65432	0.973801	0.416172	0.581725	0.931086	0.966948	0.748888	0.934051	0.734395	0.851218	0.955059	0.96788	0.811828	0.702077	0.962927	0.0812535	0.681397	0.418563	0.973404	0.960879	0.898816	0.924476	0.972882	0.879482	0.896145	0.998726	0.969329	0.936174	0.276122	0.818287	0.985435	0.536041
Os01g0170000	0.0961156	0.05197	0.80552	0.480136	0.647851	0.979355	0.765114	0.330429	0.672273	0.291917	0.965025	0.439569	0.965682	0.157819	0.608396	0.982857	0.875324	0.948597	0.581717	0.0709418	0.916938	0.0793405	0.49085	0.932443	0.265223	0.562746	0.365608	0.0735728	0.903278	0.714577	0.503661	0.998594	0.000172267	0.00539808	0.330234	0.288153	0.57442	0.837405	0.967315	0.315415	0.309008	0.956027	0.94959	0.691518	0.981267	0.000254579	0.351021	0.129047	0.482119
Os01g0170600	0.0733871	0.0850109	0.932159	0.256624	0.981141	0.99422	0.549716	0.0292226	0.719133	0.992334	0.919998	0.653725	0.896389	0.823419	0.136918	0.896091	0.579165	7.78015e-07	0.554647	0.460261	0.472224	0.965634	0.414522	0.157693	0.178551	0.861513	0.525981	0.0951196	0.913064	0.77467	0.506109	0.911918	0.0721045	0.000273033	0.37955	0.855304	0.159752	0.122433	0.599273	0.364479	0.238191	0.990712	0.483236	0.25945	0.975162	0.171406	0.218145	0.611877	0.376492
Os01g0171000	0.905086	0.947347	0.909415	0.775935	0.908539	0.829395	0.994519	0.922283	0.298406	0.943955	0.594076	0.660966	0.908796	0.347852	0.402052	0.982857	0.906334	0.87942	0.856127	0.573748	0.785551	0.743231	0.830829	0.339944	0.901929	0.843634	0.746431	0.334597	0.981621	0.948369	0.777914	0.97478	0.739772	0.868784	0.989353	0.932305	0.49349	0.98047	0.827177	0.714895	0.717848	0.903914	0.992131	0.956225	0.985781	0.966486	0.97512	0.770172	0.975854
Os01g0171800	0.699005	0.863081	0.829624	0.981806	0.946234	0.639192	0.993054	0.88171	0.91697	0.783893	0.0311296	0.833329	0.954647	0.832295	0.893188	0.705815	0.986371	0.806902	0.415124	0.384146	0.15624	0.69476	0.953461	0.279741	0.257094	0.877356	0.732398	1	0.0470826	0.604855	0.734329	0.00291204	0.00628505	0.427066	0.781456	0.91938	0.0544023	0.678997	0.997011	0.984768	0.946549	0.0247151	0.380038	0.917296	0.049217	0.924601	0.497931	0.686118	0.916996
Os01g0172000	0.949574	0.46771	0.988669	0.986246	0.997299	0.601839	0.921524	0.936507	0.970281	0.406474	0.963935	0.899792	0.901592	0.73356	0.728221	0.975433	0.92588	0.97418	0.812208	0.993245	0.659814	0.921448	0.617002	0.9239	0.995454	0.763575	0.851929	0.413884	0.744249	0.929923	0.99739	0.759611	0.685013	0.499594	0.800167	0.419504	0.876553	0.867007	0.0482107	0.616488	0.989836	0.486194	0.597895	0.759987	1	0.816963	0.858597	0.903044	0.0553496
Os01g0172100	0.964122	0.636378	0.942542	0.863425	0.921967	0.157476	0.296284	1	0.961528	0.971942	0.654701	0.978343	0.980065	0.932512	0.908848	0.980963	0.96256	0.804164	0.966032	0.41806	0.930838	0.141728	0.85425	0.310283	0.751619	0.578955	0.915973	0.837412	0.985882	0.848379	0.915005	0.000490158	0.000397376	0.920073	0.855899	0.935301	0.628067	0.98241	0.647841	0.932651	0.553159	0.539531	0.963032	0.912286	0.089053	0.479905	0.977513	0.937939	0.582988
Os01g0172200	0.859979	0.770591	0.97924	0.838523	0.942338	0.99885	0.982219	0.928292	0.842312	0.896953	0.954414	0.911957	0.931686	0.801848	0.682701	0.857751	0.689253	0.856225	0.843488	0.805415	0.852129	0.894714	0.34488	0.169989	0.866646	0.696134	0.992554	0.839093	0.996341	0.837086	0.682063	0.913947	0.967305	0.995018	0.938584	0.92015	0.96724	0.938874	0.974201	0.932353	0.444	0.891183	0.6398	0.932557	0.888213	0.923947	0.95921	0.91395	0.992344
Os01g0172300	0.749924	0.98303	0.803679	0.66383	0.87173	0.0165695	0.93255	0.985036	0.984218	0.815216	0.967198	0.950307	0.683416	0.840316	0.960405	0.911289	0.839245	0.382482	0.00186525	0.675602	0.394879	0.686001	0.980214	0.865435	0.808824	0.85132	0.961862	0.420112	0.993443	0.782301	0.982469	0.328428	0.385524	0.859386	0.96986	0.927585	0.955081	0.98003	0.84661	0.748668	0.966129	0.871434	0.896128	0.934814	0.699986	0.938465	0.952231	0.955346	0.974345
Os01g0172400	0.924847	0.287327	0.849471	0.985083	0.998694	0.971389	0.926638	0.881673	0.920562	0.902559	0.425598	0.830106	0.864835	0.667214	0.984692	0.744689	0.307403	0.800867	0.990059	0.761876	0.19306	0.893623	0.523301	0.37966	0.674539	0.946551	0.855185	0.955619	0.983415	0.671615	0.958775	0.913947	0.332281	0.781574	0.710789	0.290708	0.971546	0.639086	0.886247	0.883883	0.970051	0.934064	0.49993	0.957649	0.987362	0.892875	0.683091	0.726819	0.72573
Os01g0172701	0.967789	0.99016	0.912542	0.837067	0.921911	0.754487	1	0.906891	0.65747	0.743228	0.580551	0.947721	0.93296	0.941355	0.805109	0.689851	0.864326	0.644625	0.679526	0.0329056	0.4582	0.0826186	0.980635	0.908668	0.880628	0.982919	0.461525	0.899009	0.926313	0.899237	0.967943	0.9106	0.725977	0.658341	0.783674	0.694737	0.868448	0.670933	0.999867	0.971552	0.699881	0.993246	0.995551	0.990528	0.863415	0.0746693	0.675424	0.186395	0.976707
Os01g0172800	0.485132	0.975647	0.995466	0.97217	0.682484	0.620607	0.807128	0.999703	0.955691	0.980323	0.503033	0.122588	0.952379	0.196945	0.624978	0.936322	0.916333	0.907055	0.807301	0.669353	0.947628	0.886486	0.99762	0.0271825	0.115517	0.965141	0.973563	0.752666	0.84251	0.66921	0.489965	0.810848	0.0995599	0.290952	0.39663	0.971721	0.0128257	0.149387	0.879629	0.840903	0.409031	0.838932	0.924151	0.937683	0.987362	0.163322	0.796455	0.501526	0.727857
Os01g0173000	0.98193	0.8336	0.972019	0.934686	0.889363	0.580868	0.0415259	0.861944	0.716592	0.245927	0.993202	0.849969	0.704027	0.990677	0.909128	0.648904	0.928292	0.83318	0.722623	0.00664008	0.991532	0.0128972	0.105522	0.251417	0.608821	0.840892	0.9162	0.94309	0.998922	0.946153	0.943505	0.831265	0.0526318	0.710992	0.803659	0.91938	0.350093	0.324569	0.687863	0.379668	0.906488	0.946704	0.826874	0.854975	0.984858	0.700577	0.378193	0.626317	1.45669e-06
Os01g0173100	0.861336	0.99011	0.957425	0.958579	0.992057	0.987774	1	0.744833	0.899799	0.799297	0.874429	0.940486	0.568482	0.959898	0.854777	0.98341	0.996298	0.93629	0.757872	0.52797	0.982856	0.931086	0.992637	0.632985	0.985607	0.981072	0.627003	0.635408	0.969819	0.608086	0.969819	0.988072	0.324536	0.843313	0.396113	0.999717	0.607147	0.870381	0.890165	0.72648	0.933822	0.960841	0.701999	0.814357	0.98407	0.997877	0.317095	0.889913	0.587776
Os01g0173900	0.64253	0.920735	0.904133	0.991743	0.187005	0.360054	0.572159	0.149985	0.968027	0.779254	0.778841	0.638926	0.926386	0.977771	0.86365	0.852752	0.927938	0.491561	0.809012	0.397569	0.487665	0.878196	0.603599	0.956756	0.927225	0.918617	0.899507	0.644877	0.955152	0.907042	0.546132	0.703419	0.443712	0.585763	0.665288	0.72203	0.864101	0.978607	0.88408	0.396174	0.972217	0.989717	0.99407	0.618264	0.573256	0.996724	0.681096	0.56012	0.515419
Os01g0174300	0.645511	0.677308	0.746034	0.723501	0.95261	0.126183	0.0757844	0.152194	0.987792	0.735942	0.721801	0.984261	0.844699	0.358293	0.386532	0.859969	0.447142	0.940674	0.768671	0.553581	0.912791	0.905697	0.783207	0.37176	0.635906	0.253529	0.725374	0.644877	0.885488	0.261842	0.997334	0.790143	0.70551	0.971228	0.842163	0.651411	0.337445	0.814636	0.806492	0.300927	0.79297	0.848045	0.987335	0.907558	0.944925	0.87334	0.900679	0.819101	0.523367
Os01g0174900	0.901909	0.993629	0.988669	0.9714	0.874192	0.984314	0.829208	0.909002	0.908358	0.834105	0.787015	0.980578	0.993891	0.60184	0.0952931	0.890465	0.969939	0.726889	0.781973	0.573998	0.910168	0.216409	0.962196	0.456818	0.944736	0.0810357	0.667505	0.0703375	0.83965	0.991059	0.963115	0.510142	0.39156	0.598848	0.744676	0.747151	0.00815126	0.723744	0.56145	1	0.301449	0.410063	0.914125	0.938502	0.765015	0.546388	0.308378	0.639221	0.187671
Os01g0175000	0.887218	0.964508	0.98846	0.0669036	0.970747	0.978794	0.695847	0.368913	0.75811	0.72215	0.926058	0.822864	0.799352	0.939347	0.810509	0.828748	0.177782	0.453988	0.557375	0.120001	0.925471	0.96885	0.258512	0.780377	0.794565	0.517509	0.607933	0.894472	0.873699	0.283926	0.759468	0.929848	0.108858	0.879579	0.768139	0.614756	0.993093	0.947329	0.941677	0.368009	0.696793	0.869102	0.0242277	0.873845	0.865449	0.415649	0.81106	0.485035	0.363324
Os01g0175100	0.832539	0.167905	0.988669	0.981167	0.90117	0.989787	0.942646	0.99949	0.490273	0.920584	0.239817	0.960885	0.864911	0.789935	0.0254513	0.634621	0.964703	0.794514	0.737253	0.170577	0.483698	0.282965	0.488028	0.0759169	0.0047765	0.242766	1.90429e-06	2.72336e-07	0.171527	0.60131	0.687485	0.942282	0.983292	0.77732	1	0.673705	0.179904	0.327797	0.000152272	0.969903	1.74191e-15	0.00826372	0.0650126	0.344574	0.783816	0.987501	0.977582	0.357395	0.708071
Os01g0175600	1	0.907614	0.939675	0.775935	0.947475	0.634414	0.803135	0.985233	0.866086	0.963024	0.905757	0.862856	0.816946	0.470007	0.851501	0.906988	0.793651	0.81632	0.00231165	0.620985	0.351822	0.412728	0.844796	0.97227	0.265223	0.836905	0.902178	0.811892	0.914533	0.955941	0.934234	0.850115	0.78311	0.837139	0.965107	0.841535	0.69078	0.446968	0.942955	0.936747	0.897045	0.93056	0.902341	0.951836	0.880093	0.626676	0.0502159	0.945035	0.918578
Os01g0175700	1	0.890556	1	0.802184	0.985613	0.929539	0.98126	0.991683	0.527993	0.679413	0.67265	0.989519	1	1	0.841382	1	0.865191	0.995679	0.0275152	0.947532	0.0449714	0.330127	0.456752	0.385389	0.728691	1	1	0.894731	0.744249	0.837343	0.750172	0.880504	0.963382	0.167474	0.662857	0.91038	0.971325	0.687121	1	1	0.81738	1	0.867374	0.954947	0.295998	0.0938679	0.0440254	0.955851	0.523338
Os01g0177200	0.95439	0.702648	0.696696	0.995742	0.992438	0.642335	0.980828	0.971783	0.863539	0.526885	0.339926	0.946308	0.856053	0.594044	0.819749	0.642377	0.974178	0.103719	0.643986	0.991438	0.882267	0.344025	0.927027	0.955108	0.873429	0.828632	0.708486	0.99799	0.989011	0.872249	0.857839	0.822946	0.7387	0.990194	0.708584	0.796006	0.462147	0.997364	0.917735	0.946669	0.742832	0.867392	0.841008	0.954377	0.493436	0.462488	0.996333	0.416192	0.858476
Os01g0178000	0.768433	0.907614	0.657606	0.924788	0.992438	0.933043	0.96751	0.51611	0.518924	0.668821	0.872407	0.752999	0.754375	0.975669	0.932439	0.989997	0.487338	0.680747	0.744962	0.895487	0.683767	0.577353	0.748175	0.645868	0.779956	0.995228	0.921329	0.965957	0.981621	0.918086	0.964625	0.795092	0.690526	0.843259	0.769172	0.120816	0.603407	0.958717	0.630569	0.0795874	0.878187	0.953941	0.460558	0.980438	0.250684	0.776377	0.801768	0.932374	0.454317
Os01g0178100	0.86967	0.870381	0.988554	0.959924	0.927703	0.829395	0.717311	0.835063	0.967839	0.960425	0.72573	0.962176	0.840239	0.884067	0.538285	0.994758	0.979466	0.897882	0.829825	0.326672	0.836238	0.912553	0.748411	0.416945	0.696407	0.214393	0.959704	0.77634	0.922036	1	0.992667	0.886111	0.759189	0.923442	0.786765	0.993985	0.99071	0.983474	0.71885	0.989127	0.572955	0.850443	0.994826	0.980438	0.963718	0.880518	0.946631	0.856101	0.987916
Os01g0178300	0.899496	0.934038	0.957439	0.93378	0.987983	0.770518	0.690962	0.544501	0.777715	0.975486	0.50722	0.892401	0.0493141	0.985557	0.561306	0.700428	0.887902	0.948597	0.925695	0.362527	0.478758	0.966522	0.25838	0.0160361	0.00111447	0.924216	0.900899	0.703414	0.92273	0.494021	0.80723	0.88207	0.554863	0.708261	0.840816	0.259723	0.0345107	0.98003	0.640938	0.904686	0.735627	0.863131	0.954374	0.92268	0.671766	1	0.907591	0.933024	0.472404
Os01g0178400	0.54695	0.986722	0.98322	0.936972	0.593962	0.695008	0.133114	0.99151	0.728934	0.99123	1	0.93241	0.914256	0.617299	0.978319	0.976997	0.982257	0.326135	1	0.664242	0.559932	0.967786	0.716154	0.719434	0.526557	0.941009	0.959466	0.776241	0.703134	0.988694	0.539099	0.676562	0.0182246	0.904385	0.80558	0.868475	0.785034	0.724223	0.588177	0.657653	0.897875	0.862841	0.825711	0.531154	0.966247	0.0318086	0.972119	0.271083	0.862916
Os01g0178500	0.690861	0.515398	0.928281	0.975414	0.34188	0.434751	1	0.507366	0.860782	0.82396	0.776408	0.703679	0.991902	0.149428	0.916004	0.996185	0.940957	0.491561	0.806183	8.48159e-06	0.684332	0.921448	0.749395	0.889053	0.699169	0.886404	0.875248	0.998593	0.824522	0.379919	0.136599	0.0238265	0.788351	0.306052	0.906475	0.956674	0.779022	0.412324	0.88752	0.213086	0.828903	0.857186	0.859641	0.525114	0.515677	0.656055	0.632675	0.982944	0.937886
Os01g0179200	0.658218	0.99011	0.679525	0.824947	0.916586	0.929539	0.976835	0.875969	0.88386	0.701167	0.785982	0.994326	0.956229	0.924569	0.902708	0.995019	0.958994	0.846996	0.86852	0.974051	0.850552	0.816821	0.848628	0.881512	0.791714	0.279341	0.373804	0.975456	0.935085	0.974459	0.95394	0.169596	0.939203	0.72411	0.967853	0.924933	0.664201	0.875075	0.979381	0.671137	0.983894	0.998964	0.987638	0.984706	0.575776	0.426468	0.924945	0.946791	0.98684
Os01g0179300	0.887218	0.924254	0.978376	0.852101	0.962529	0.994592	0.919819	0.967837	0.823618	0.973795	0.942378	0.808554	0.108713	0.563888	0.626828	0.784254	0.574402	0.920723	1	0.840955	0.764591	0.843694	0.958094	0.931724	0.933483	0.74741	0.966749	0.80286	0.744595	0.921126	0.813435	0.45168	0.921021	0.824024	0.859882	0.848501	0.837732	0.95131	0.863241	0.822361	0.995065	0.957898	0.978264	0.891625	0.746658	1	0.988152	0.640966	0.773019
Os01g0179400	0.970541	0.932718	0.877307	0.881786	0.97316	0.498736	0.990087	0.814742	0.977816	0.655675	0.647077	0.872653	0.864503	0.97786	0.777614	0.747959	0.912038	0.977777	0.420671	0.888413	0.961388	0.984371	0.968225	0.886928	0.710968	0.984318	0.980624	0.840915	0.85825	0.913539	0.946013	0.759634	0.838358	0.731492	0.602384	0.98611	0.619357	0.986325	0.983423	0.947113	0.936326	0.786695	0.769176	0.668872	0.768732	0.738408	0.822091	0.999139	0.988788
Os01g0179500	0.887218	0.947616	0.641376	0.975687	0.492506	0.997506	0.381606	0.832159	0.863539	0.777248	0.743985	0.942004	0.327804	0.837519	0.914947	0.869286	0.756075	1	0.887954	0.791743	0.607456	0.616808	0.762261	0.7404	0.928596	0.612287	0.840386	0.938607	0.991091	0.997977	0.896321	0.966521	0.859509	0.871189	0.677768	0.816117	0.408037	0.93397	0.922081	0.955846	0.999974	0.719358	0.946259	0.863276	0.958932	0.842512	0.995159	0.828901	0.693597
Os01g0179600	0.881077	0.960288	0.926514	0.850492	0.633123	0.467908	0.464206	0.00210608	0.000431289	0.241	0.994169	0.940479	0.393096	0.820551	0.943581	0.916364	0.196129	0.603321	0.611173	0.12784	0.118828	0.805741	0.973429	0.0838959	0.977074	0.941042	0.599365	0.955059	0.988433	0.770686	0.351426	0.0135228	3.97663e-10	0.45601	0.00459712	0.00361847	0.614259	0.871875	0.157707	0.982782	0.128217	0.909994	0.914125	0.355518	0.149176	0.892497	0.0413919	0.00504281	0.416714
Os01g0179700	0.961841	0.63615	0.878627	0.84358	0.954849	0.882113	0.831625	0.729295	1	0.11848	0.240199	0.898171	0.90677	0.694585	0.845376	0.979085	0.882643	0.337147	0.935192	0.981618	0.991904	0.929655	0.00640837	0.841825	0.88343	0.432523	0.884279	0.229288	0.668999	0.601789	0.839664	0.641885	0.265634	0.155953	0.548815	0.831822	0.624797	0.686553	0.965393	0.713388	0.349073	0.777441	0.510712	0.531228	0.740348	0.9836	0.481284	0.989819	0.981953
Os01g0179800	0.906256	0.760848	0.515998	0.819452	0.938779	0.965618	0.360542	0.00483047	0.0899378	0.999886	0.770452	0.806588	0.82697	0.626006	0.324279	0.99405	0.996451	0.790255	2.24964e-05	0.227568	1.74275e-08	0.999105	0.397157	0.92021	0.353662	0.654414	0.306905	0.470113	0.987702	0.844598	0.53067	0.0169452	2.17974e-21	0.292191	0.113834	0.563431	0.844994	0.593738	0.423385	0.984605	0.555106	0.693769	0.405463	0.920247	0.879547	0.907252	0.842626	0.85191	0.0421117
Os01g0180300	0.904398	0.924254	0.988669	0.230671	0.63036	0.819302	1	0.903262	0.617673	0.901102	0.0554803	0.330228	0.779195	0.699788	0.989148	0.969135	0.938087	0.129718	0.79484	0.623776	0.534061	0.737126	0.968225	0.716941	0.840098	0.40678	0.827928	0.826418	0.997527	0.925133	0.692541	0.93961	0.750898	0.0485867	0.888552	0.971721	0.321563	0.956801	0.9583	0.847064	0.855436	0.810196	0.222568	0.0451896	0.478235	0.679129	0.2015	0.906415	0.91002
Os01g0180800	0.41159	0.904846	0.671991	0.83102	0.621058	0.651696	0.0252516	0.367886	0.965315	0.428682	0.362735	0.982358	0.804136	0.469517	0.804532	0.937562	0.995392	0.903905	0.930055	0.744891	0.737943	0.509185	0.10542	0.820419	0.949674	0.00210193	0.94712	0.935579	0.933618	0.849815	0.984839	0.964948	0.855299	0.764692	0.995847	0.491823	0.624876	0.756918	0.529085	0.286728	0.871985	0.857999	0.992131	1	0.79714	0.904901	0.871215	0.179597	0.894894
Os01g0181000	1	0.862209	0.82816	0.946127	0.78208	0.754487	0.952451	0.929864	0.926452	0.934995	0.645072	0.974267	0.495517	0.954853	0.988403	0.892555	0.876752	0.931491	0.716015	0.880379	0.992551	0.999105	0.735855	0.820419	0.920085	0.389841	0.959704	0.853502	0.95248	0.954047	0.676061	1	0.821455	0.9973	0.877413	0.960153	0.480425	0.851181	0.678549	0.990221	0.904287	0.956027	0.905233	0.803957	0.927633	0.989645	0.608058	0.990463	0.911803
Os01g0181166	0.994829	0.965574	0.82816	0.469375	0.849548	0.922486	0.701417	0.858786	0.87109	0.735087	0.920114	0.99803	0.754178	0.823955	0.902895	0.921233	0.571362	0.958619	0.976136	0.127329	0.787375	0.956002	0.685776	0.962149	0.869648	0.992697	0.992021	0.941387	0.985882	0.646208	0.795437	0.584809	0.841345	0.581807	0.898101	0.863664	0.977646	0.968982	0.980108	0.905085	0.906646	0.673762	0.671277	0.954947	0.902417	0.9957	0.827965	0.996913	0.482119
Os01g0182200	0.976162	0.948959	0.985732	0.711804	0.890847	0.832864	1	1	0.58546	0.765975	0.524989	0.818234	0.895357	0.97943	0.725873	0.892555	0.928512	0.982049	0.930055	0.523299	0.800635	0.820398	0.99762	0.968945	0.70069	0.6504	0.0146679	0.07295	0.748123	0.478305	1	0.953076	0.891266	0.940137	0.695774	0.170929	0.994397	0.0697956	0.0581013	0.864851	0.335204	0.980825	0.280556	0.49259	0.993372	0.904901	0.528811	0.889913	0.887154
Os01g0182600	0.909959	0.948959	0.916451	0.994082	0.227755	0.12208	0.187426	0.133657	0.898893	0.400009	0.684105	0.753057	0.833017	0.068261	0.019788	0.000982812	0.0699241	0.451417	0.566278	0.342755	0.259731	0.987629	0.00665935	0.271383	0.535541	0.145441	0.656867	0.362224	0.0104339	0.016427	0.319556	0.0987875	0.000587169	1.46337e-15	0.15769	0.773053	0.837069	0.942006	0.557125	0.861793	0.978313	0.302327	0.807728	0.749731	0.890097	0.845897	0.0505748	0.445801	0.995118
Os01g0182900	0.822496	0.66112	0.719485	0.819115	0.965508	0.63729	0.835091	0.947218	0.963185	0.612945	0.93192	0.871525	0.956273	0.902261	0.721341	0.976216	0.953939	0.720956	0.976226	0.970452	0.754478	0.987968	0.965661	0.997978	0.858459	0.984457	1	0.862523	0.861446	0.9096	0.988642	0.929709	0.978171	0.729381	0.932903	0.96368	0.833565	0.751088	0.991175	0.990265	0.976907	0.577506	0.823345	0.903671	0.86897	0.778288	0.782396	0.718672	0.883277
Os01g0183000	0.989395	0.932718	0.834918	0.937602	0.972759	0.57449	0.817289	0.909628	0.8584	0.707578	0.660923	0.721951	0.940215	0.847467	0.974531	0.606625	0.581726	0.94949	0.83774	0.350895	0.956007	0.795826	0.846568	0.787331	0.712413	0.828632	0.975118	0.703414	0.85825	0.990568	0.955568	0.916257	0.899389	0.948552	0.885195	0.931686	0.724828	0.997364	0.819702	0.99468	0.987607	0.999651	0.69515	0.86597	0.987716	0.989152	0.991332	0.817279	0.94331
Os01g0183633	0.998725	0.829009	0.641376	0.954169	0.964575	0.814163	0.948386	0.836481	0.802286	0.996495	0.964592	0.699409	0.810077	0.65621	0.989148	0.997089	0.680514	0.588665	0.972395	0.918901	0.923499	0.933042	0.880788	0.889031	0.842236	0.890972	0.850338	0.891579	0.998128	0.991182	0.532478	0.737714	0.994913	0.928397	0.557986	0.685688	0.58208	0.951141	0.919933	0.976957	0.899009	0.97177	0.687058	0.734631	0.722259	0.979059	0.995159	0.741714	0.703501
Os01g0183800	0.960067	0.742473	0.989254	0.779061	0.892905	0.023068	0.908965	0.90637	0.735123	0.827206	0.151947	0.989935	0.914169	0.745504	0.930924	0.76543	0.855489	0.967845	0.039945	0.670897	0.86061	0.849387	0.941885	0.426798	0.757344	0.957165	0.982817	0.688768	0.97091	0.523734	0.836368	0.00231143	0.701111	0.968269	0.348061	0.982488	0.218021	1	0.40389	0.982782	0.971355	0.86589	0.225709	0.872599	0.102795	0.957119	0.974441	0.464142	0.914995
Os01g0184000	0.922399	0.993945	0.74263	0.788834	0.861984	0.607639	0.938497	0.671444	0.843472	0.901816	0.159576	0.433238	0.989046	0.988689	0.924881	0.9989	0.974916	0.2398	0.994747	0.754266	0.91879	0.503917	0.441432	0.971207	0.123283	0.739351	0.494066	0.964321	0.961298	1	0.937429	0.905183	0.600193	0.92395	0.519951	0.518556	0.967613	0.380929	0.983423	0.948061	0.856833	0.997631	0.99873	0.969329	0.996532	0.838917	0.981132	0.427141	0.75595
Os01g0184050	0.652273	0.754652	0.988669	0.973674	0.975966	1	0.572333	0.603771	0.963971	0.416614	0.996203	0.903612	0.689831	0.194797	0.995051	0.995616	0.935797	0.940674	0.47711	0.4168	0.559932	0.170241	0.487861	0.983492	0.895872	0.0718496	0.0196349	0.890789	0.901207	0.948533	0.969819	1	0.953618	0.0436265	0.178479	0.87103	0.600144	0.761568	0.855837	4.43171e-10	0.643115	0.52959	0.794836	0.683916	1	0.531357	0.988726	0.655719	0.557287
Os01g0184100	0.426771	0.730825	0.916451	1	0.800135	0.641165	1	0.971783	0.916271	1	0.780653	0.808554	0.92434	0.920486	0.553605	0.912191	1	0.685606	0.688915	0.530915	0.889191	0.474948	0.187701	0.969825	0.736904	0.0145349	0.0783046	1	0.924678	1	0.736839	1	1	0.142708	0.821207	0.965324	0.917442	0.916431	0.96544	0.383827	1	0.797573	1	0.792315	1	1	0.902547	0.999644	0.862916
Os01g0184200	0.97738	0.878238	0.99217	0.996266	0.956088	0.773872	0.84148	0.385716	0.929219	0.845172	0.576637	0.954216	0.481393	0.715321	0.961933	0.817198	0.988333	0.780281	1	0.612021	0.940175	0.843494	0.901564	0.920547	0.84029	0.89229	0.932623	0.938607	0.956095	0.964122	0.986869	0.786118	0.994043	0.779832	0.839805	0.723379	0.941521	0.870381	0.952042	0.907231	0.964528	0.795896	0.853839	0.985784	0.989339	0.953355	0.121868	0.824384	0.856289
Os01g0184500	0.779886	0.969125	0.929651	0.996717	0.861984	0.905321	0.775376	0.785103	0.982395	0.754824	0.857272	0.80897	0.733028	0.748177	0.965745	0.642523	0.564404	0.10113	0.680612	0.559197	0.877145	0.960654	0.234156	0.418719	0.301998	0.304598	0.365608	0.886583	0.924786	0.852112	0.928203	0.982907	0.451834	0.84376	0.927555	0.721836	0.480613	0.713005	0.942955	0.536733	0.621712	0.917678	0.967711	0.977716	0.996119	0.648223	0.784347	0.702941	0.843788
Os01g0184800	0.958196	0.932718	0.938653	0.910231	0.874669	0.676197	0.85617	0.882368	0.814293	0.926071	0.811398	0.996974	0.864503	0.851216	0.768752	0.904017	0.95405	0.843773	0.958522	0.692828	0.852129	0.946679	0.104558	0.73755	0.782306	0.973147	0.786507	0.907711	0.95248	0.990641	0.993638	0.788383	0.604333	0.994915	0.850047	0.802681	0.987656	0.658975	0.972747	0.661482	0.779961	0.947283	0.987638	0.876993	0.908162	0.533172	0.841648	0.5378	0.788401
Os01g0184900	0.631659	0.760848	0.897008	0.82989	0.999617	0.895589	0.888432	0.293014	0.719489	0.433402	0.96792	0.843683	0.863101	0.872445	0.962846	0.989344	0.907355	0.706157	0.95116	0.564127	0.489657	0.820388	0.623083	0.97843	0.804425	0.857082	0.865185	0.815414	0.733615	0.948786	0.96371	0.911348	0.851879	0.39347	0.91993	0.794793	0.564766	0.581898	0.970311	0.785937	0.987702	0.999246	0.937604	0.404867	0.899556	0.763803	0.706616	0.856101	0.356303
Os01g0185200	0.991082	1	0.932549	0.900808	0.935803	0.793476	0.835091	0.899488	0.831669	0.885667	0.779553	0.849969	0.921607	0.671204	0.994304	0.697703	0.996867	0.876321	0.170021	0.881511	0.912759	0.373332	0.931227	0.754555	0.94475	0.822244	0.662802	0.986341	0.968241	0.992704	1	0.977005	0.889671	0.86476	0.507909	1	0.971325	0.919325	0.924974	0.763231	0.879861	0.772115	0.938821	0.991329	0.9042	0.78063	0.609956	0.711606	0.959605
Os01g0185300	0.944141	0.785631	0.995466	0.814053	0.996037	0.801441	0.426761	0.956059	0.72237	0.902662	0.905269	0.884317	0.471527	0.689219	0.129297	0.995019	0.906334	0.963739	0.98046	0.0859766	0.654925	0.609194	0.681765	0.477963	0.795654	0.00304641	0.996428	0.574536	0.845754	0.865529	0.785516	0.703419	0.621084	0.962699	0.65716	0.96609	0.14487	0.968982	0.469369	0.956964	0.432976	0.717899	0.987638	0.951836	0.935066	0.439529	0.900188	0.254743	0.866429
Os01g0185400	0.752774	0.876938	0.985539	0.959208	0.97316	0.997437	0.897766	0.871711	0.825253	0.992593	0.743922	0.851177	0.964126	0.158342	0.534079	0.882391	0.901406	0.354891	0.944826	0.397569	0.850521	0.857533	0.848758	0.474209	0.88343	0.909866	0.356223	0.700102	0.998128	0.939222	0.997334	0.908066	0.994043	0.335932	0.969938	0.742387	0.968761	0.994467	0.966008	0.702658	0.600907	0.986923	0.897856	0.930005	0.964762	0.97903	0.978235	0.985435	0.882743
Os01g0186200	0.479032	0.709007	0.993365	0.944188	0.207866	0.940096	0.676565	0.984135	0.485802	0.245927	0.906947	0.940479	0.952271	0.215589	0.703926	0.995019	0.871371	0.864755	0.407489	0.385856	0.376416	0.99786	0.844025	0.987274	0.677655	0.242766	0.0695633	0.470113	0.998128	0.760019	0.760187	0.869982	0.66921	0.662989	0.85887	0.967081	0.995603	0.704495	0.863146	0.554001	0.565382	0.816686	0.99785	0.728809	0.932469	0.0237958	0.16052	0.855471	0.484361
Os01g0186700	0.818116	0.897965	0.363443	0.857207	0.742013	0.952975	0.970237	0.792225	0.926452	0.550794	0.905269	0.96135	0.296061	0.994183	0.867574	0.98	0.830851	0.839189	0.749185	0.765498	0.828406	0.90545	0.358584	0.152452	0.421605	0.281163	0.91565	0.969513	0.379144	0.964122	0.687485	0.511389	0.834144	0.834576	0.842632	0.328787	0.972629	0.956472	0.15497	0.888859	0.972217	0.410587	0.885691	0.584706	0.806192	0.687476	0.712398	0.973967	0.331338
Os01g0187400	0.99474	0.99016	0.378742	0.849191	0.992057	0.84205	0.521943	0.2427	0.883298	0.478184	0.953244	0.924804	0.63551	0.701877	0.626411	0.557199	0.963227	0.940674	0.927169	0.228794	0.785074	0.594853	0.176482	0.829927	0.636472	0.682177	0.794929	0.886583	0.633388	0.992986	0.993271	0.850535	0.245873	0.792857	0.948404	0.266171	0.946061	0.795527	0.877992	0.657437	0.613031	0.204143	0.996249	0.979271	0.966782	0.450133	0.60314	0.855471	0.869259
Os01g0187500	0.938118	0.880208	0.75944	0.959924	0.574873	0.367345	0.517077	0.773295	0.932495	0.202496	0.934896	0.808005	0.994402	0.999832	0.723983	0.995019	0.878851	0.586317	0.951332	0.498071	0.985569	0.863347	0.3203	0.868522	0.9861	0.897493	0.576765	0.682817	0.989011	0.903587	0.964593	0.826881	0.852767	0.822782	0.731601	0.147872	0.500661	0.963455	0.949109	0.951893	0.729297	0.621732	0.496717	0.902693	0.925847	0.963274	1	0.487855	0.869959
Os01g0187900	0.582097	0.979685	0.8995	0.733307	0.544982	0.859571	0.860352	1	0.99507	0.573425	0.594076	0.823785	0.889348	0.615562	0.672664	0.784254	0.658359	0.999503	0.473387	0.410431	0.836238	0.884913	0.926088	0.897445	0.710802	0.306843	0.50779	0.941899	0.997527	0.986922	0.784839	0.88207	0.447998	0.0833313	0.965829	0.877192	0.792856	0.969437	0.973825	0.785828	0.474379	0.960841	0.833103	0.978717	1	0.839188	0.989375	0.701715	0.873701
Os01g0188100	0.954402	0.936554	0.98322	0.641811	0.304662	0.128176	0.151588	0.227313	0.0653252	0.184556	0.910091	0.888425	0.602679	0.81009	0.969538	0.868645	0.927938	0.192515	0.109493	0.334034	0.727916	0.262774	0.980635	0.96652	0.914798	0.992697	0.970516	0.64923	0.749367	0.948533	0.973169	0.00354297	0.0939164	0.00215348	0.166124	0.510203	0.935738	0.7909	0.942955	0.49874	0.64711	0.946704	0.900974	0.78711	0.742811	0.965613	0.97242	0.543759	0.869281
Os01g0188400	0.871833	0.982506	0.953398	0.959092	0.789226	0.195031	0.587688	0.0138966	0.520318	0.774236	0.534063	0.852809	0.970336	0.843079	0.27439	0.700428	0.92748	0.909441	0.760521	1.62352e-06	0.901236	0.931472	0.753311	0.803253	0.467623	0.216979	0.960972	0.94309	0.882459	0.288091	0.78457	0.0452703	0.166258	0.00584669	0.0146431	0.283681	0.229136	0.78723	0.58896	0.678616	1	0.703636	0.766204	0.566379	0.370974	3.547e-05	0.174267	0.0523314	0.758978
Os01g0188900	0.722484	0.966731	0.98322	0.58804	0.961085	0.852226	0.829624	0.399549	0.932487	0.985138	0.924767	0.858066	0.816946	0.752029	0.990906	0.816617	0.666061	0.961776	0.881449	0.966195	0.651817	0.918893	0.650735	0.737982	0.660374	0.922094	0.976064	0.763981	0.936146	0.981682	0.943434	0.926757	0.334823	0.833127	0.914216	0.488126	0.982682	0.863177	0.858215	0.570185	0.807471	0.990381	0.618608	0.779157	0.907869	0.928795	0.768791	0.584449	0.711355
Os01g0189700	0.823011	1	0.995466	0.97217	0.935949	0.601951	0.840584	0.89252	0.570776	0.597987	0.92105	0.967146	0.980065	0.806464	0.682701	0.176243	0.816214	0.847267	4.41524e-05	0.013268	0.88781	0.690678	0.961647	0.949001	0.945225	0.295071	0.864178	0.96881	0.998922	0.964122	0.970889	0.982907	0.90448	0.950239	0.975199	0.927585	0.561576	0.7915	0.9306	0.760285	0.601414	0.964818	0.743168	0.995927	0.961261	0.838332	0.550622	0.948889	0.450121
Os01g0189800	0.565835	0.806323	0.779024	0.972579	0.951627	0.699989	0.643656	0.882368	0.946006	0.765975	0.93655	0.965243	0.940215	0.861191	0.954484	0.995616	0.98	0.995609	0.951332	0.990104	0.39859	0.93195	0.558599	0.865827	0.903377	0.729673	0.990091	0.853995	0.886984	0.971936	0.691114	0.780098	0.701111	0.87064	0.942181	0.923664	0.489144	0.942212	0.907631	0.238709	0.906396	0.842109	0.996636	0.955754	0.567765	0.956396	0.509574	0.931011	0.851191
Os01g0190000	1.2425e-05	0.515398	0.329305	0.391628	0.931384	1.40041e-08	0.273547	0.976778	0.904129	0.873778	0.528472	0.830217	0.570097	0.760624	0.470462	0.700717	0.571362	0.903905	0.0556159	0.792145	0.983291	0.603413	0.685194	0.872574	0.945919	0.282543	7.97515e-06	0.00300566	0.066621	0.116603	0.653769	6.14495e-07	0.439541	0.779559	0.605479	0.249966	0.396303	0.767417	0.100624	0.00056554	0.161054	0.378033	0.982451	0.890594	0.000123791	0.753224	0.987933	0.882794	0.981746
Os01g0190300	0.43506	0.704249	0.910649	0.876479	0.908355	0.769334	0.665984	0.989012	0.882094	0.743109	0.757777	0.860543	0.702493	0.144838	0.62236	0.953987	0.974916	0.828763	0.9739	0.659631	0.882998	0.816821	0.957661	0.949158	0.348962	0.554666	0.783573	0.985192	1	0.64833	0.820515	0.588098	0.650145	0.918027	0.973566	0.666391	0.647292	0.663533	0.964556	0.121668	0.611264	0.891183	0.837579	0.993828	0.648369	0.909675	0.832304	0.864118	0.920284
Os01g0191100	0.0983151	0.97986	0.920219	0.97298	0.980248	0.202164	0.600211	0.99151	0.957691	0.282638	0.000607163	0.712493	0.894971	0.708464	0.965745	0.236079	0.702237	0.839953	0.994884	0.881545	0.725822	0.704793	0.00430371	0.0107698	0.619873	0.208334	0.607008	0.981161	0.993443	0.865529	0.916168	0.762716	0.833354	0.988373	0.961556	0.171105	0.0481724	0.915738	0.981296	0.797907	0.953981	0.741697	0.761579	0.930278	0.50281	0.845015	0.721576	0.824464	0.971622
Os01g0191200	0.802143	0.932718	0.894721	0.924781	0.977352	0.74268	0.897514	0.605405	0.578903	0.805717	0.777663	0.893409	0.655614	0.737681	0.439626	0.947529	0.0349382	0.794925	0.996685	0.208831	0.605297	0.0699276	0.000276975	0.73321	0.00669678	3.5668e-07	0.000102339	0.00111289	0.0410836	0.456101	0.958053	0.946094	0.349047	0.58558	0.00646304	0.000239188	0.75255	0.0325602	0.355048	4.39834e-07	0.0229105	0.0777204	0.259446	0.979947	0.906393	0.835458	0.480805	0.00123114	3.62201e-08
Os01g0191300	0.237745	0.769838	0.562619	1	0.974357	0.877046	0.811437	0.99151	0.821849	1	0.482234	0.959631	0.607881	0.330275	0.845531	0.931558	0.58363	0.775213	0.346172	0.831159	0.797719	0.948831	0.27273	0.962281	0.984295	0.692237	0.545376	0.686913	0.991909	0.990641	0.966164	0.810848	0.696628	0.541581	0.804192	0.59278	0.988337	0.7915	0.950218	0.487678	1	0.95842	0.973108	0.974786	0.935796	0.936555	0.237707	0.821562	0.536546
Os01g0191500	0.950471	0.999848	0.942132	0.746493	0.906349	0.246244	0.997541	0.966647	0.503527	0.963601	0.952694	0.453016	0.966562	0.825845	0.444164	0.902018	0.935732	0.827857	0.943533	0.584944	0.844937	0.990662	0.92514	0.962024	0.358842	0.940359	0.975131	1	0.899896	0.79492	0.9928	0.251078	0.469745	0.621694	0.260635	0.996631	0.909713	0.691547	0.866204	0.840529	0.827616	0.922161	0.933032	0.525062	0.300123	0.862311	0.823741	0.564797	0.822699
Os01g0191700	0.403639	0.803032	0.743075	0.238262	0.989561	0.982148	0.839689	0.485211	0.976951	0.775952	0.57578	0.878602	0.410938	0.957712	0.892691	0.896091	0.942477	0.775905	0.74815	0.917399	0.791171	0.843494	0.960873	0.788445	0.939706	0.97752	0.995798	0.944747	0.998922	0.957513	0.677456	0.769812	0.868722	0.155534	0.987835	0.981012	0.337087	0.86764	0.866684	0.969032	0.615172	0.482565	0.89916	0.887415	0.467116	0.944641	0.688142	0.828173	0.984433
Os01g0192000	0.000142214	0.984756	0.988554	0.950787	0.950833	0.0799299	0.948386	0.46527	0.892005	0.922884	0.204014	0.776102	0.686342	0.134448	0.937249	0.908018	0.915851	0.873414	0.9739	0.991206	0.384467	0.932904	0.315073	0.227042	0.969299	0.839369	6.83048e-06	0.863458	0.875277	0.988359	0.676061	0.101664	0.933289	0.99894	0.865499	0.90584	0.0739471	0.48088	0.236976	0.178326	0.881213	0.97123	0.987638	0.981244	0.612721	0.874104	0.989879	0.665387	0.358635
Os01g0192300	0.0210344	0.63615	0.909897	1	0.936573	0.580868	0.690868	0.793488	0.128049	0.211388	0.442733	0.297077	0.688978	0.520863	0.642462	0.937562	0.999393	0.00694856	0.675544	0.044334	0.625261	0.29688	0.0939369	0.546687	0.862898	0.782597	0.0883732	0.970427	0.952197	0.999379	0.651914	0.800392	0.96943	0.9653	0.212672	0.777424	0.983918	0.867764	0.827549	0.435157	0.864202	0.965333	0.700068	0.623033	0.934746	0.219077	0.972594	0.577164	0.278427
Os01g0193600	0.752854	0.879008	0.872882	0.899056	0.999617	0.374114	0.734912	0.147838	0.979126	0.917031	0.907695	0.989193	0.859104	0.703413	0.801476	0.784254	0.995392	0.58964	0.918241	0.327019	0.418687	0.957384	0.369048	0.740555	0.897131	0.0765983	0.905742	0.697197	1	0.899237	0.747139	0.930203	0.111162	0.826181	0.995196	0.982606	0.886715	0.855113	0.116431	0.721069	0.446201	0.871914	0.862226	0.97631	0.94716	0.995357	0.67415	0.793379	0.867713
Os01g0194000	0.950471	0.930003	0.716183	0.512408	1	0.575028	0.562576	0.971783	0.889623	0.822671	0.971599	0.974267	0.924526	0.893605	0.973121	0.908884	0.943372	0.174195	0.342854	0.289398	0.978424	0.934392	0.408277	0.610315	0.480327	0.0434627	0.993322	0.915113	0.976797	0.921402	0.845769	0.456225	0.00245872	0.922965	0.954874	0.226518	0.383003	0.958229	0.995128	0.967013	0.816231	0.975696	0.937974	0.889085	0.936631	0.375395	0.911201	0.557153	0.916996
Os01g0194300	0.167141	0.715221	0.87203	0.991641	0.97624	0.96148	0.555062	0.738527	0.83149	0.894026	0.887213	0.99803	0.921234	0.220978	0.521736	0.994758	0.95383	0.986407	0.67958	0.218094	0.876588	0.386058	0.578756	0.8785	0.140399	0.735923	0.913509	0.221058	1	0.991059	0.615372	0.951292	0.364235	0.482039	0.816169	0.97037	0.741802	0.958717	0.742115	0.620373	0.856833	0.870147	0.946259	0.879811	0.899556	0.117487	0.950261	0.947704	0.794647
Os01g0194600	0.0517109	0.994383	0.274888	0.865349	0.966103	0.625054	1	0.207946	0.790883	0.874977	0.973723	0.805582	0.831321	0.996274	0.995926	0.98341	0.864517	0.744166	0.513121	0.736949	0.658345	0.888649	0.523858	0.21569	0.418302	0.305579	0.612076	0.874926	0.997527	0.889786	0.970565	0.953752	0.866788	0.57862	0.574846	0.852528	0.944014	0.529172	0.894252	0.936577	0.668035	0.978003	0.86908	0.931919	0.515677	0.915732	0.972119	0.918549	0.995118
Os01g0195000	0.8621	0.963351	0.933376	0.998469	0.896342	0.851995	0.993695	0.743445	0.978763	0.972808	0.874511	0.568623	0.721627	0.425841	0.536013	0.848165	0.928292	0.759144	0.938035	0.863648	0.773385	0.976535	0.959659	0.309803	0.249103	0.675701	0.94679	0.735247	0.872853	0.989374	0.652547	0.928614	0.156789	0.974182	0.682315	0.904047	0.254699	0.68349	0.956281	0.398504	0.955461	0.952878	0.921494	0.741625	0.855311	0.791134	0.902773	0.699389	0.995166
Os01g0195400	0.740414	0.163905	0.938693	0.942255	0.930136	0.79134	0.796546	0.882685	0.881424	0.84042	0.905269	0.0871359	0.761343	0.849764	0.722726	0.942414	0.139257	0.779314	0.789766	0.307035	0.395698	0.827829	0.984848	0.310283	8.11851e-05	0.51721	0.389433	0.93447	0.956307	0.978135	0.89723	0.951272	1	0.462574	0.665951	0.939291	0.168901	0.00117169	0.430226	0.857046	0.957781	0.961879	0.917124	0.978717	0.849715	0.90404	0.724494	0.441713	0.711355
Os01g0195500	0.781069	0.499198	0.937597	0.793318	0.806236	0.846819	0.846108	0.650767	0.976222	0.42383	0.933602	0.549438	0.879288	0.986519	0.981463	0.857751	0.96799	0.960453	0.80431	0.932618	0.712826	0.7173	0.341212	0.981828	0.941846	0.189345	0.972265	0.89881	0.916124	0.988694	0.896793	0.940256	0.953932	0.821045	0.971279	0.974098	0.953048	0.69027	0.447255	0.730731	0.603305	0.729874	0.665386	0.826552	0.850058	0.909675	0.571278	0.740497	0.918145
Os01g0196500	0.759263	0.99011	0.946494	0.933957	0.386457	0.844113	0.465994	0.97031	0.798299	0.981357	0.829633	0.954216	0.945504	0.928439	0.698093	0.989997	0.769675	0.738542	0.866947	0.903238	0.806154	0.908663	0.853771	0.898792	0.637947	0.908445	0.965507	0.937374	0.993168	0.580638	0.916168	0.966836	0.747222	0.977121	0.523943	0.91938	0.795182	0.899288	0.903591	0.469966	0.997897	0.659512	0.877007	0.975818	0.685029	0.660702	1	0.87029	0.931602
Os01g0197200	0.623444	0.979685	0.523184	0.702846	0.96724	0.920912	0.716642	0.14762	0.746306	0.964833	0.91599	0.370929	0.677331	0.999967	0.832979	0.120639	0.963184	0.683233	0.926472	0.63335	0.428781	0.927277	0.595609	0.928091	0.0988806	0.45506	0.526875	0.984883	0.883641	0.899237	0.943594	0.995539	0.800933	0.35076	0.921123	0.946095	0.94622	0.282421	0.857318	0.60005	0.85459	0.84601	0.842845	0.830327	0.921137	0.750668	0.378627	0.802353	0.8576
Os01g0197400	0.867361	0.95293	0.900547	0.996717	0.956088	0.535429	0.883605	0.833129	0.957691	0.89087	0.675439	0.483984	0.606583	0.764289	0.304836	0.566968	0.925502	0.591488	0.356204	0.88826	0.763294	0.782144	0.987094	0.190124	0.258162	0.170399	0.831807	0.131183	0.569642	0.427526	0.558667	0.021483	0.33395	0.1504	0.573588	0.938897	0.634186	0.752823	0.95907	0.814594	0.0367061	0.267472	0.618029	0.905115	0.147463	0.798484	0.952718	0.393463	0.993142
Os01g0198200	0.994659	0.936171	0.969129	0.728851	0.880434	0.9006	0.95316	0.976778	0.899262	0.853579	0.0631517	0.805238	0.93534	0.933303	0.963235	0.717739	0.427196	0.477038	0.832842	0.549764	0.983291	1	0.891627	0.716249	0.842236	0.952852	0.549703	0.674274	0.870542	0.745206	0.727979	0.474516	0.85191	0.572381	0.869072	0.165523	0.00435375	0.466577	0.909296	0.894826	0.475748	0.929789	0.702095	0.444962	0.906842	0.87683	0.934793	0.688381	0.682696
Os01g0198900	0.964122	0.997899	0.936541	0.975687	0.978414	0.00308619	0.93997	0.557118	0.0338327	1.21428e-07	0.418583	0.647874	0.88616	0.767595	0.80688	0.871551	0.92099	0.825393	0.035501	0.000106973	1.32227e-06	0.905697	0.00415966	0.907464	0.461998	0.269917	0.951662	0.801524	0.183988	0.108494	0.774885	0.00609629	0.936632	0.00466336	7.48465e-11	1.73675e-14	0.647434	0.813805	0.928455	0.830147	0.530346	0.34266	0.932739	0.980496	0.0152824	0.514749	0.828677	7.52919e-08	1.59892e-11
Os01g0199400	0.909943	0.884407	1	0.974437	0.129131	0.0144937	0.726966	0.569106	0.825253	0.189866	0.398901	1	0.955665	0.942241	0.803835	0.975433	0.912961	1	0.603021	0.0106284	0.506885	0.917559	0.94457	0.649341	0.776827	0.884355	0.91565	0.703414	0.0718035	0.865529	0.120061	0.885951	0.323857	0.977705	0.92162	0.964062	0.841522	0.76145	0.323411	0.174193	0.643543	0.268553	0.425753	0.931914	0.0140473	0.0170653	0.592752	0.895187	0.780153
Os01g0199900	0.974051	0.979685	0.772765	0.995742	0.995249	0.98692	0.823243	0.87442	0.983923	0.767787	0.965025	0.851177	0.987167	0.998911	0.488256	0.995073	0.873116	0.948597	0.999518	0.660657	0.962513	0.641291	0.94491	0.979934	0.998774	0.994928	0.961759	0.53093	0.87834	0.976216	0.967642	0.931984	1	0.923442	0.584892	0.946579	0.803658	0.983474	0.40389	0.793827	0.901108	0.887867	0.99873	0.895924	0.935796	0.996581	0.0300641	0.924197	0.974345
Os01g0200000	0.939969	0.956574	0.929651	0.975265	0.891232	0.826291	0.868738	0.946625	0.957691	0.924676	0.688957	0.802214	0.921234	0.749285	0.900567	0.316818	0.986231	0.841909	0.945166	0.827614	0.902608	0.963412	0.852801	0.643147	0.670784	0.766198	0.853953	0.77634	0.705951	0.837086	0.964625	0.86438	0.987547	0.343929	0.163305	0.474114	0.950622	0.154734	0.577849	0.899969	1	0.52601	0.77202	0.876121	0.945585	0.715983	0.87555	0.891629	0.966964
Os01g0200500	0.585189	0.994013	0.962169	0.959924	0.97316	0.765063	0.770095	0.593792	0.769546	0.943955	0.938784	0.995246	0.998961	0.196909	0.916793	0.913454	0.901406	0.140887	0.532714	0.505835	0.557828	0.965427	0.870629	0.837302	0.705079	0.614291	0.79041	0.92936	0.921756	0.714577	0.958013	0.95042	0.6791	0.98431	0.848848	0.790476	1	0.76145	0.926048	0.802507	0.953386	0.87529	0.996249	0.862347	0.996753	0.805246	0.325627	1	0.948141
Os01g0200700	0.942854	0.96744	0.81039	0.471319	0.921701	0.939291	0.104807	0.239239	0.981891	0.503846	0.861366	0.940479	0.853251	0.88956	0.514054	0.240694	0.202792	0.238947	0.420483	0.126606	0.00410019	0.00978678	0.397768	0.0643873	0.486138	0.97129	0.820029	0.372204	0.201753	0.661145	0.109932	0.759822	1.13912e-09	2.62343e-07	0.0452973	0.960939	0.686745	0.869995	0.848006	0.865028	0.0956097	0.433942	0.0795304	0.391184	0.140231	0.000451515	0.00095881	4.84825e-08	0.0479567
Os01g0201000	0.829516	0.668226	0.972703	1	0.919901	0.954008	0.926638	0.94962	0.940449	0.689406	0.944505	0.772016	0.816946	0.864311	0.656216	0.780675	0.90944	0.929507	0.93927	0.963782	0.871043	0.877491	0.732051	0.884892	0.800757	0.812469	0.845158	0.728263	0.961298	1	0.969819	0.999044	0.565226	0.469484	0.961706	0.882262	0.463023	0.712239	0.265619	0.826919	0.974878	0.992855	0.982451	0.996633	0.902758	0.962462	0.980703	0.919036	0.969899
Os01g0201200	0.841046	0.640763	0.658208	0.95586	0.989586	0.00548966	0.202371	0.770304	0.181339	0.207689	0.792647	0.836747	0.93296	0.726647	0.935669	0.972081	0.964952	0.980662	0.000120047	0.125082	0.844909	0.942436	0.207226	0.776545	0.461131	0.984621	0.727628	0.801144	0.884368	0.950037	0.983458	9.02252e-06	9.79643e-05	0.271089	0.685297	0.189968	0.555378	0.720736	0.848229	0.268773	0.643115	0.740037	0.415988	0.958287	0.181113	0.0500201	1	0.867429	0.525548
Os01g0202500	0.030515	0.975805	0.971968	0.554888	0.845576	1	0.645943	0.25246	0.764737	0.985259	0.969359	1	0.00753056	0.708464	0.746316	0.987481	0.584236	0.642991	0.451275	0.900472	0.259731	0.212457	0.998015	0.871865	5.25377e-05	0.0538459	0.589777	0.998262	0.532418	0.979065	1	1	0.774049	0.61997	0.323411	0.633524	0.952363	0.750321	0.651448	0.580834	0.658055	0.793134	0.932739	1	1	0.80287	0.391646	0.983061	0.687375
Os01g0203000	0.939969	0.883008	0.97125	0.887467	0.821927	0.963221	0.733157	0.150253	0.844458	0.822621	0.924767	0.921232	0.636839	0.848496	0.995051	0.32055	0.52164	0.912768	0.927169	0.362553	0.0732877	0.895308	0.777134	0.961786	0.93168	0.712013	1	0.960156	0.98726	0.734538	0.958858	0.288691	0.447239	0.448964	0.984654	0.928876	0.991377	0.870986	0.908738	0.344779	0.784221	0.813611	0.797374	0.810772	0.846158	0.1801	0.0999975	0.720451	0.966435
Os01g0203800	0.98193	0.947616	0.525407	0.984192	0.862993	0.994216	0.955653	0.387485	0.904105	0.640312	0.135147	0.818836	0.816087	0.891828	0.932916	0.982857	0.876752	0.445766	0.297339	0.823287	0.979575	0.93195	0.925264	0.0727389	0.935666	0.804481	0.826948	0.986419	0.986369	0.779928	0.986869	0.74853	0.843664	0.0533186	0.19596	0.933714	0.101915	0.658975	0.633986	0.824159	0.633268	0.951573	0.955872	0.949611	0.808326	0.372492	0.294846	0.540679	0.697411
Os01g0205100	0.931383	0.995463	0.995466	0.998398	0.862082	0.828349	0.799686	0.855551	0.926452	0.815216	0.95642	0.947721	0.724787	0.874637	0.901838	0.964911	0.979466	0.996207	0.996685	0.89705	0.730798	0.907474	0.901899	0.839066	0.25506	0.923276	0.738049	0.679317	0.990932	0.903588	0.450643	0.581627	0.609508	0.969	0.930624	0.275883	0.328083	0.357592	0.970991	0.898327	0.840535	0.870675	0.854417	0.871258	0.869266	0.693359	0.996764	0.620812	0.317002
Os01g0205200	0.716817	0.67262	0.927248	0.467683	0.989299	0.822238	0.55647	0.83669	1	0.605052	0.234384	0.37068	0.365553	0.542336	0.469809	0.877096	0.9155	0.248043	0.984838	0.760363	0.478409	0.293664	0.372612	0.293493	0.00459104	0.524729	0.969769	0.866207	0.96788	0.812276	0.922624	0.704336	0.290148	0.837821	0.226168	0.412247	0.717692	0.854601	0.928736	0.985239	0.797496	0.992855	0.32335	0.990092	0.965148	0.835458	0.546163	0.44674	0.68475
Os01g0205500	0.604806	0.463108	0.918761	0.880321	0.895094	0.974084	0.995327	0.464035	0.881424	0.439508	0.956168	0.935098	0.990039	0.514028	0.0224719	0.942414	0.850988	0.753689	0.996118	0.8243	0.826816	0.101492	0.10744	0.971724	0.986831	0.626395	0.833519	0.835222	0.881689	0.867323	0.877768	0.926558	0.177887	0.838401	0.661129	0.68655	0.933085	0.422345	0.812463	0.927409	0.826601	0.973623	0.716259	0.825713	0.997966	0.983923	0.990847	0.421682	0.791907
Os01g0205700	0.582311	0.960244	0.65584	0.802184	0.757366	0.754487	1	0.61771	0.542546	0.882817	0.971273	0.628452	0.876826	0.966659	0.738986	0.717739	0.930896	0.648355	0.981174	0.589066	0.423313	0.829356	0.809104	0.953092	0.600765	0.642699	0.868061	0.941899	0.95393	0.707047	0.376353	0.954431	0.994315	0.75736	0.947516	0.945404	0.908388	0.64157	0.981296	0.625725	0.899739	0.820779	0.93334	0.905015	0.888595	0.852422	0.364943	0.90145	0.69657
Os01g0206650	0.679404	0.239827	0.970475	0.487847	0.972578	0.607444	0.273547	0.198238	0.568588	0.618944	0.895287	0.52514	0.946522	0.846924	0.653221	0.902018	0.98935	0.72918	0.442707	0.793315	0.226837	0.00865113	0.173107	0.923174	0.10901	0.213853	0.415694	0.965629	0.981049	0.11339	0.81172	0.971579	0.768796	0.247081	0.952167	0.194373	0.917521	0.0389449	0.350385	0.999538	0.971304	0.925511	0.766032	0.969329	0.86415	0.800702	0.640819	0.800822	0.939648
Os01g0206700	0.921304	0.486255	0.995466	0.0485763	0.591609	0.780022	0.673376	0.975295	0.829365	0.422041	0.891011	0.849969	0.627433	0.989903	0.0716886	0.873795	0.968673	0.872862	0.0117881	8.60595e-12	0.747921	0.965495	0.901564	0.906831	0.896128	0.679247	0.810449	0.14682	0.780878	0.939366	0.737927	0.911877	0.201933	0.986669	0.183026	0.90855	0.464777	0.89679	0.236453	0.756661	0.0282626	0.593874	0.872988	0.994768	0.338163	0.904901	0.33206	0.808904	0.376492
Os01g0207400	0.920725	0.0885702	0.916451	0.953358	0.895094	0.733435	0.890673	0.993596	0.661025	0.931345	0.906947	0.433238	0.986381	0.742196	0.964127	0.99508	0.868548	0.608352	0.926453	8.19374e-07	0.522872	0.795956	0.041433	0.09955	0.530444	0.670804	0.581344	0.928471	0.703134	0.783455	0.41082	0.327831	0.0890603	0.344689	0.00405118	0.0615331	0.00116474	0.761568	0.677713	0.680316	0.988535	0.64334	0.953519	0.828075	0.186804	0.675186	0.453174	0.0003246	0.00679599
Os01g0208600	0.917472	0.968295	0.894947	0.689291	0.845841	1	0.976835	0.280101	0.949522	0.844128	0.964592	0.879877	0.779751	0.846357	0.823047	0.682111	0.83292	0.498902	0.842666	0.464441	0.608103	0.0459542	0.527903	0.962281	0.662624	0.572716	0.471097	0.940791	0.986655	0.578245	0.975578	0.276992	0.728306	0.262577	0.463128	0.866309	0.875149	0.775717	0.945534	0.826919	0.991398	0.984553	0.683093	0.985784	0.640168	0.978016	0.727177	0.7125	0.981124
Os01g0208700	0.622506	0.920969	0.730245	0.938913	0.751374	0.744342	0.22674	0.74573	0.281452	0.621481	0.497886	0.973402	0.931732	0.299795	0.988403	0.852752	0.968614	0.922133	0.895685	0.698359	0.887148	0.984371	0.40014	0.774594	0.343109	0.214393	0.855486	0.883136	0.968241	0.912099	0.985675	0.769812	0.377695	0.698833	0.811876	0.77137	0.992315	0.69874	0.890165	0.0779476	0.262601	0.940598	0.781787	0.286548	0.0472247	0.319893	0.116607	0.441818	0.704206
Os01g0209000	0.921304	0.979685	0.965599	0.685613	0.989319	0.971435	0.921524	0.879825	0.948912	0.390255	0.850009	0.965243	0.993891	0.928075	0.800971	0.917015	0.714714	0.999739	0.883493	0.63326	0.572853	0.869536	0.749395	0.95947	0.240099	0.944093	0.965507	0.991378	0.998128	0.779187	0.881182	0.672076	0.764881	0.830933	0.661129	0.828051	0.441614	0.983686	0.991386	0.969903	0.98336	0.931238	0.854417	0.995345	0.935066	0.989645	0.968422	0.875022	0.68092
Os01g0209200	0.915848	0.999693	0.985732	0.739105	0.992438	0.846611	0.961753	0.649245	0.98167	1	0.512911	0.979969	0.653427	0.940008	0.965745	0.997315	0.93054	0.67445	0.776354	0.842083	0.0214453	0.939102	0.968721	0.859676	0.963927	0.982919	0.749935	0.862523	0.261768	0.946153	0.958462	0.798399	0.534252	0.962458	0.910132	0.913752	0.70722	0.877731	0.96666	0.785937	0.955461	0.0364076	0.987638	0.959353	0.437471	0.968211	0.900188	0.894194	0.926904
Os01g0209400	0.651485	0.967134	0.641072	0.681454	0.892905	0.8385	0.952451	0.759986	0.71734	0.909578	0.933602	0.753057	0.984759	0.840463	0.662375	0.917549	0.999021	0.947418	0.817554	0.848386	0.614754	0.982152	0.399401	0.941321	0.216513	0.826336	0.0697997	0.965629	0.735355	0.975379	0.924163	0.932209	0.750875	0.94532	0.887453	0.555883	0.482645	0.950771	0.84682	0.213086	0.815373	0.485056	0.976239	0.994799	0.987362	0.908075	0.878039	0.989742	0.966964
Os01g0209800	0.793056	0.919263	0.932835	0.880321	0.980248	0.809511	0.853426	0.474856	0.460668	0.0449014	0.785982	0.980479	0.510676	0.903075	0.973121	0.984773	0.958989	0.354891	0.795686	0.873196	0.983057	0.455075	0.73457	0.879236	0.931922	1.93563e-05	0.851218	0.966502	0.903793	1	0.96764	0.931088	0.66624	0.38384	0.238435	0.31555	0.572146	0.60537	0.192808	0.907516	0.81373	0.806532	0.998081	0.851215	0.877592	0.970336	0.996299	0.638866	0.245159
Os01g0210500	0.974778	0.290482	0.793894	0.868552	0.712328	0.995603	0.10737	0.673924	0.0775081	0.0258177	0.0274996	0.370261	0.953995	0.983796	0.81171	0.935345	0.702237	0.973063	0.805375	1.34442e-14	0.000404303	1.58647e-05	0.000876524	0.00130581	0.500829	0.413211	0.851929	0.965629	0.82752	0.949425	0.927744	0.482605	0.109982	0.0132133	0.021023	0.188078	0.0418151	0.72045	1	0.883378	0.84457	0.771629	0.953258	0.952299	0.405839	6.12904e-09	0.871215	0.00190746	0.000574336
Os01g0210600	0.423106	0.636378	0.916451	0.762202	0.833167	0.718429	0.964547	0.627603	0.797434	0.259753	0.968837	0.935944	0.819357	0.807835	0.758782	0.987481	0.940957	0.800867	0.843301	0.716425	0.857736	0.918994	0.365051	0.645408	0.549119	0.598198	0.952041	0.907284	0.998922	0.181829	0.633868	0.105853	0.442286	0.00300534	0.344863	0.0144945	0.777689	0.651249	0.130035	0.796315	0.920416	0.623164	0.61409	0.856883	0.437471	0.838276	0.643638	0.638638	0.0160733
Os01g0210700	0.976964	0.995463	0.988669	0.998242	0.993309	0.748548	0.522021	0.788243	0.909802	0.804309	0.994459	0.939685	0.748868	0.923012	0.861497	0.917015	0.585774	0.955371	1	0.717862	0.900764	0.91023	0.640681	0.956756	0.842546	0.48485	0.664766	0.986419	0.968407	0.449852	0.881922	0.588857	0.883508	0.91998	0.990436	0.974895	0.991302	0.935817	0.802742	0.108948	0.849175	0.23609	0.941785	0.883417	0.721067	0.902806	1	0.596109	0.563527
Os01g0212400	0.49354	0.0322204	0.935573	0.9868	0.908009	0.436924	0.956054	0.95949	0.963971	0.971007	0.765874	0.988592	0.940215	0.994748	0.482573	0.914305	0.906939	0.827168	0.949459	0.190502	0.699653	0.816999	0.21516	0.447299	0.519446	0.961762	0.508152	0.769875	0.87834	0.99085	0.963115	0.868692	0.498028	0.996115	0.987652	0.78027	0.9846	0.704495	0.982837	0.793553	0.784221	0.892555	0.801409	0.915381	0.996119	0.511554	0.771126	0.434703	0.232594
Os01g0214200	0.976205	0.967185	0.981718	1	0.954849	0.882497	0.916069	0.914483	0.957691	0.723993	0.111703	0.769269	0.208444	0.928197	0.61473	0.634621	0.655952	0.359074	0.988306	0.765498	0.114877	0.613137	0.954565	0.949001	0.876675	0.168684	0.796407	0.951257	0.961298	0.920446	0.879653	1	0.954491	0.884352	0.766105	0.913246	0.794235	0.871875	0.890165	0.640142	0.839229	0.484049	0.706688	0.98174	0.208382	0.884466	0.934099	0.864255	0.97523
Os01g0214300	0.914159	0.943867	0.916451	0.964518	0.942003	0.980623	0.972732	0.822861	0.465755	0.985259	0.44414	0.703679	0.828916	0.986849	0.856473	0.922913	0.968241	0.881434	0.876933	0.792541	0.782567	0.891147	0.9816	0.361483	0.563718	0.66684	0.974059	0.705585	0.914926	0.98873	0.946013	0.8562	0.582768	0.975451	0.360959	0.926154	0.412822	0.919802	0.980557	0.764827	0.630737	0.238218	0.994783	0.851215	0.937203	0.975267	0.970176	0.690409	0.960522
Os01g0214400	0.563978	0.912462	0.363003	0.973018	0.966103	0.899161	0.952451	0.999064	0.556455	0.95461	0.98214	0.820336	0.980065	0.9406	0.89364	0.947529	0.599814	1	0.951332	0.89811	0.972266	0.140187	0.660801	0.645868	0.915184	0.936509	0.996342	0.937157	0.82752	0.899237	0.993271	0.864645	0.942614	0.943099	0.0911115	0.874507	0.857769	0.727491	0.942955	0.971552	0.987946	0.848045	0.842283	0.909895	0.739447	0.997349	0.946631	0.326658	0.988308
Os01g0214600	0.16775	0.481478	0.996659	0.975414	1	0.725907	0.599629	0.366823	0.795255	0.998856	0.883763	0.89372	0.912043	0.977746	0.969538	0.479891	0.918571	0.512192	0.748633	0.537134	0.821862	0.274686	0.629183	0.752037	0.0784494	0.264644	1	0.843962	0.675932	0.990641	0.751483	0.914556	0.96079	0.982361	0.690123	0.994371	0.69673	0.221282	0.858574	0.962236	0.822549	0.999651	0.906394	0.981696	0.950069	0.867498	0.963643	0.0315127	0.423951
Os01g0218032	0.561585	0.891303	0.995466	0.998398	0.791497	0.973921	0.40128	0.867354	0.732905	0.879209	0.467068	0.939685	0.975618	0.835777	0.534079	0.947529	0.915851	0.659722	0.768671	0.186584	0.80139	0.909677	0.971748	0.145056	0.702621	0.658282	0.975118	0.601843	0.963537	0.841459	0.651245	0.965527	0.550083	0.612194	0.784908	0.565046	0.617551	0.931782	0.998146	0.962045	0.862926	0.802266	0.987638	0.348074	0.916645	0.488697	0.757326	0.816204	0.981731
Os01g0218700	0.561967	0.985016	0.924305	0.953034	0.871881	0.501768	0.990116	0.971783	0.653836	0.908211	0.8914	0.87951	0.91606	0.664672	0.469779	0.962077	0.196129	0.432078	0.937732	0.129737	0.858134	0.566983	0.355431	0.909641	0.383816	0.961141	0.448347	0.986419	0.969819	0.863894	0.967172	0.10424	0.765335	0.612601	0.914502	0.428182	0.988674	0.67844	0.981282	0.464781	0.96779	0.888967	0.983735	0.931919	0.839027	0.921443	0.9943	0.83387	0.465538
Os01g0218800	0.838935	0.992378	0.925846	0.603389	0.973353	0.914152	0.993054	0.947537	0.891047	0.862968	0.91599	0.959798	0.912043	0.686011	0.506162	0.891883	0.979466	0.998629	0.917127	0.87321	0.979502	0.604909	0.847509	0.873815	0.9779	0.762943	0.937415	0.812275	0.709277	0.636831	0.554467	0.668892	0.980894	0.912365	0.954715	0.899898	0.773344	0.596311	0.989066	0.600257	0.629601	0.918724	0.48729	0.90572	0.973887	1	0.937206	0.673624	0.99573
Os01g0218900	0.923745	0.932718	0.932835	0.998398	0.997299	0.874729	0.930458	0.580462	0.89354	0.564835	0.89506	0.627506	0.979583	0.944216	0.981593	0.670302	0.832849	0.963739	0.959867	0.534657	0.901822	0.864673	0.177903	0.711734	0.413403	0.747315	0.928409	0.73088	0.962432	0.975379	0.909615	0.955198	0.536172	0.961067	0.981077	0.415822	0.841522	0.990326	0.958609	0.991546	0.921786	0.814012	0.954087	0.994799	1	0.570241	0.795304	0.648413	0.14943
Os01g0219000	0.758308	0.676264	0.960275	0.401545	0.757873	0.708119	0.985612	0.687498	0.92027	0.992593	0.426236	0.978251	0.733028	0.594044	0.304696	0.853967	0.753987	0.642586	0.732242	0.848131	0.850521	0.967956	0.975617	0.864463	0.149223	0.967007	0.893824	0.193416	0.990537	0.893215	0.968038	0.926757	0.505963	0.991371	0.926209	0.75798	0.841894	0.98003	0.977547	0.960333	0.70041	0.931021	0.986063	0.997872	0.769023	0.629774	0.993537	0.934921	0.541447
Os01g0220200	0.946995	0.989944	0.883715	0.717939	0.588069	0.753828	0.917163	0.320239	0.294886	1	0.963405	0.665913	0.905956	0.9406	0.900831	0.631152	0.996102	0.00834084	0.0910876	0.24256	0.856334	0.987679	0.495251	0.558324	0.782315	0.0472497	0.831178	0.941387	0.964644	0.919918	0.988245	0.689997	0.964565	0.133734	0.720158	0.385551	0.461374	0.670784	0.349856	0.383827	0.974472	0.596044	0.975086	0.92268	0.948791	0.109986	0.117176	0.860593	0.841952
Os01g0220300	0.851918	0.964759	0.920219	0.865349	0.954891	0.58407	0.371474	0.914758	0.771878	0.811252	0.968704	0.979016	0.940215	0.650249	0.333506	0.691751	0.915851	0.864696	0.774005	0.607358	0.62389	0.687792	0.990988	0.914474	0.993475	0.917454	0.91565	0.808568	0.96788	0.99565	0.94981	0.955422	0.760609	0.455835	0.958693	0.724821	0.647292	0.674077	0.959575	0.498168	0.956255	0.690547	0.688851	0.982383	0.958397	0.622176	0.793512	0.83453	0.386782
Os01g0220400	0.971691	0.979685	0.918183	0.892861	0.256892	0.789903	0.95316	0.881673	0.721183	0.972179	0.391192	0.957615	0.837568	0.884067	0.78081	0.9989	0.766655	0.617205	0.788494	0.447069	0.893638	0.84142	0.147557	0.967384	0.481678	0.610954	0.811972	0.834857	0.247892	0.497948	0.969819	0.187386	0.618769	0.349694	0.98458	0.467488	0.185127	0.983474	0.930887	0.81275	0.792674	0.556629	0.417559	0.95695	0.699061	0.793886	0.898757	0.994209	1
Os01g0221500	0.928206	0.958103	0.939968	0.752025	0.709847	0.830893	0.71448	0.968148	0.765264	0.975662	0.981285	0.940479	0.834604	0.485329	1	0.68223	0.388338	0.527437	0.897702	0.999248	0.0186044	0.964327	0.436723	0.738023	0.753663	0.143248	0.997017	0.670925	0.913064	0.955812	0.705576	1	0.153099	7.67063e-06	0.773279	0.7161	0.999232	0.925573	0.720923	0.876119	0.40753	0.754328	0.987638	0.94153	0.961438	0.969031	0.58639	0.66407	0.466927
Os01g0221600	0.991027	0.98566	0.967485	0.974091	0.950833	0.995876	0.93504	0.0255265	0.916127	0.00884967	0.570736	0.898403	0.978722	0.6929	0.912906	0.780675	0.979358	0.997512	0.132179	0.771069	0.351841	0.451241	0.970919	0.787331	0.931922	0.0574345	0.577702	0.535067	0.973715	0.907042	0.941079	1	0.418504	0.520933	0.566617	0.971721	0.967581	0.397503	0.981282	0.772775	0.985388	0.67749	0.988969	0.976456	0.928237	0.941265	0.828015	0.817279	0.78785
Os01g0221800	0.990775	0.947616	0.792656	0.880321	0.709958	0.63729	0.724147	0.427006	0.901137	0.939572	0.83986	0.918923	0.953995	0.854573	0.834479	0.605284	0.793651	1	0.924726	0.748928	0.496947	0.693856	0.779885	0.74819	0.92699	0.311048	0.40989	0.591685	0.952434	0.951325	0.346949	0.349077	0.214346	0.00334854	0.77961	0.623157	0.482513	0.640417	0.803592	0.956565	0.805669	0.897745	0.948742	0.969329	0.899556	0.939513	0.83696	0.296591	0.982836
Os01g0221900	0.993126	0.995463	0.929651	0.61698	0.978964	0.744464	0.893457	0.445862	0.972604	0.879646	0.914637	0.980479	0.374848	0.989903	0.95229	0.942815	0.279091	0.779612	0.806338	0.111425	0.855998	0.864185	0.279968	0.862449	0.741567	0.612099	0.980624	0.740579	0.988906	0.877708	0.958775	0.932946	0.100626	0.98431	0.947996	0.748683	0.777689	0.9937	0.81793	0.835235	0.751221	0.984553	0.86521	0.940969	0.945147	0.629774	0.468512	0.944477	0.534082
Os01g0222600	0.204901	0.329353	0.384381	0.0490193	0.853891	1.4672e-17	0.000839834	0.00157805	0.000278594	0.489983	0.987966	0.979016	0.970098	0.182462	0.479905	0.35702	0.959114	0.112938	5.51841e-30	0.801297	0.000364133	0.820398	0.67811	0.346606	1.10691e-17	2.11031e-15	1.69099e-07	5.15772e-08	0.00521867	3.35973e-06	0.000391472	7.04236e-50	2.1944e-16	4.89725e-09	7.94877e-08	0.178999	0.751353	0.749462	0.175904	0.0149385	1.0202e-07	7.61201e-06	6.94415e-06	1.44034e-05	4.408e-17	0.000582881	3.69833e-06	0.00233588	0.172225
Os01g0223200	1	0.531277	0.900547	0.65883	0.961085	0.994983	0.123188	0.326707	0.811964	0.61692	0.887765	0.729535	0.830915	0.104296	0.961213	0.974722	0.620128	0.505551	0.851297	0.00215795	0.975835	0.462427	0.941348	0.64387	0.0722771	0.221115	0.23077	0.960156	0.972079	0.605399	0.88898	0.532659	0.0001139	0.275282	0.808044	0.651235	0.257481	0.887945	0.950796	0.296076	0.699793	0.956027	0.318443	0.995652	0.783206	0.0480704	0.488446	0.667176	0.66181
Os01g0223600	0.546344	0.979685	0.942509	0.941246	0.988147	0.931092	0.645943	0.907644	0.812004	0.924099	0.730851	0.960315	0.866745	0.939347	0.514156	0.916966	0.894531	0.99603	0.96833	0.303459	0.754478	0.926746	0.602448	0.708462	0.145885	0.897759	0.433261	0.680916	1	1	0.9844	0.932946	0.757637	0.837577	0.989439	0.899898	0.489263	0.482974	0.90089	0.784338	0.919907	0.964669	0.882783	0.907509	0.934917	0.440463	0.885679	0.959759	0.676073
Os01g0223700	0.574393	0.870975	0.902923	0.788834	0.85528	0.0626775	0.914432	0.641847	0.955584	0.993954	0.926132	0.903612	0.940215	0.743033	0.965745	0.670302	0.788025	0.332619	0.681757	0.811006	0.894226	0.989935	0.881604	0.512681	0.842112	0.973147	0.838834	0.909491	0.786888	0.928904	0.90591	0.339535	0.73369	0.550552	0.825572	0.862409	0.94451	0.482974	0.981296	0.700816	1	0.852103	0.855452	0.630974	0.29922	1	0.705801	0.970008	0.963224
Os01g0224400	0.966742	0.996999	0.952406	0.97298	0.964575	0.44141	0.985612	0.914483	0.77952	0.922356	1	0.980874	0.93296	0.987768	0.723983	1	0.873116	0.943154	0.949298	0.674671	0.999261	0.999105	0.897937	0.98811	0.790024	0.622706	0.884307	0.847536	0.890428	0.946153	0.694259	0.565147	0.83901	0.92164	0.428284	0.821223	0.933273	0.955751	0.999298	0.775579	0.749118	0.973358	0.717005	0.800865	0.954871	0.591886	0.840361	0.978889	0.967012
Os01g0224500	0.859309	0.932718	0.985539	0.880582	0.949708	0.810155	0.951601	0.811107	0.36114	0.695001	0.605266	0.954216	0.946393	0.920853	0.967601	0.926525	0.997493	0.948597	1	0.641449	0.47206	0.202811	0.314251	0.768301	0.800587	0.470202	0.921793	0.979627	0.917882	0.925133	0.975578	1	0.729158	0.912468	0.280899	0.965324	0.698981	0.909001	0.81042	0.822361	0.888399	0.996745	0.96243	0.941758	0.6212	0.282925	0.975487	0.559966	0.841199
Os01g0225100	0.958196	0.967134	0.960675	0.997749	0.752	1	0.880049	0.971783	0.650495	0.787364	0.808044	0.939685	0.989472	0.693231	0.753566	0.70648	0.719619	0.85228	0.463523	0.000145963	0.0848843	0.68609	0.486505	0.70064	0.945433	0.774588	0.58126	0.890789	0.998922	0.578245	0.319191	0.258949	0.0168328	0.525465	0.806475	0.987547	0.49349	0.272159	0.477506	1	0.0143242	0.951573	0.186919	0.691974	0.423064	0.0498316	0.417625	0.978889	0.341281
Os01g0225200	0.82747	0.947616	0.920889	0.946127	0.998002	0.998931	0.990116	0.968235	0.688663	0.937799	0.492896	0.994775	0.993891	0.882399	0.986404	0.913624	0.832023	0.626035	0.927326	0.80979	0.865775	0.98216	0.692712	0.713308	0.995454	0.978649	0.598034	0.985192	0.984936	0.882487	0.0137736	0.895217	0.67659	0.867379	0.777479	0.510203	0.565504	0.9272	0.965393	0.986904	0.932586	0.949416	0.99407	0.809921	0.967906	0.843587	0.922161	0.784855	0.878759
Os01g0225300	0.943121	0.927127	0.833104	0.899141	0.862993	0.947174	0.566471	0.976259	0.898821	0.921959	0.980128	0.924804	0.88129	0.987162	0.95209	0.939159	0.849193	0.998534	0.226124	0.736159	0.820389	0.935892	0.961647	0.749422	0.816423	0.618282	0.986055	0.695281	0.991091	0.907042	0.924163	0.739554	0.556106	0.939886	0.969981	0.610864	0.664201	0.935048	0.807903	0.959503	0.576798	0.983375	0.986736	0.978717	0.928237	0.226443	0.747738	0.986762	0.842552
Os01g0225400	0.929854	0.745166	0.776305	0.170563	0.944634	0.997506	0.587644	0.981992	0.913359	0.554286	0.222915	0.772437	0.926164	0.964514	0.753456	0.780675	0.236186	0.393305	0.694626	0.831289	0.83575	0.965847	0.780515	0.960048	0.841703	0.732342	0.709771	0.242302	0.950695	0.0953773	0.251425	0.845899	0.797578	0.658341	0.797326	0.601238	0.474862	0.903337	0.981185	0.491184	0.356323	0.9967	0.0405284	0.128574	0.525199	0.778295	0.994003	0.96424	0.981532
Os01g0226300	0.968893	0.791593	0.985732	1	0.942935	0.844078	0.829621	0.638131	0.855951	0.889939	0.905421	0.877044	0.266452	0.998911	0.304836	0.970315	0.98858	0.0184092	0.996795	0.448945	0.147805	0.925322	0.966515	0.728159	0.930773	0.423305	0.896835	0.874037	0.987702	0.990568	0.725559	0.911918	0.518402	0.141222	0.779861	0.70938	0.622795	0.896063	0.991386	1	0.947739	0.934961	0.98075	0.914625	0.68491	0.845015	0.435368	0.931011	0.92749
Os01g0226500	0.950471	0.96937	0.74263	0.301019	0.980248	0.470487	0.976835	0.715308	0.634052	0.910946	0.986629	0.939468	0.413331	0.832017	0.672664	0.917015	0.771968	0.930422	0.887954	0.854503	0.921253	0.859699	0.883278	0.631459	0.866646	0.727027	0.828273	0.965533	0.992037	0.280297	0.97865	0.626845	0.451298	0.992255	0.222969	0.231835	0.769987	0.954024	0.382227	0.950422	0.93793	0.695418	0.760296	0.930278	1	0.914541	0.173644	0.0796409	0.799573
Os01g0227100	0.978085	0.802625	0.517023	0.762168	0.698529	0.708122	0.527022	0.110181	0.0191135	0.121564	0.83769	0.947721	0.97524	0.319797	0.762213	0.874761	0.96603	0.188675	0.812208	0.550842	0.65522	0.956672	0.0845077	0.711734	0.994961	0.924216	0.918846	0.703698	0.991091	0.724222	0.361715	0.961589	0.946858	0.0467016	0.235598	0.584255	0.937001	0.880636	0.335957	0.823484	0.821997	0.967071	0.955186	0.851215	0.591899	0.915151	0.989879	0.760117	0.977153
Os01g0227250	0.991082	0.919814	0.969129	0.981806	0.989586	0.799458	0.723965	0.711809	0.558435	0.81144	0.904333	0.776102	0.753554	0.792937	0.648002	0.916966	0.938519	0.906426	0.952439	0.55377	0.193898	0.883324	0.881575	0.884892	0.189189	0.022117	0.986787	0.991378	0.983695	0.951325	0.724702	0.913947	0.53799	0.0700558	0.430689	0.960988	0.947882	0.98241	0.265647	0.930565	0.872465	0.874975	0.993952	0.951836	0.996119	0.979075	0.809977	0.574861	0.682865
Os01g0227300	0.974051	0.940055	0.830032	0.975414	0.989299	0.875847	0.872955	0.452247	0.821588	0.673162	0.919459	0.989519	0.454766	0.432224	0.788079	0.78649	0.877981	0.954588	0.232304	0.419714	0.546875	0.945824	0.994161	0.22808	0.685805	3.07162e-05	0.709165	0.845188	0.661132	0.832098	0.916168	0.00982153	0.0157007	0.67186	0.841637	0.20178	0.80196	0.972731	0.445586	0.937564	0.706976	0.854003	0.987638	0.00811966	0.137448	0.888507	0.910835	0.986135	0.438571
Os01g0227400	0.97738	0.933546	1	0.876479	0.980248	0.196162	0.932734	0.626768	0.527993	0.481287	0.426187	0.985422	0.828916	0.667214	0.979355	0.990765	0.897769	0.846924	0.906606	0.459843	0.75277	0.956455	0.562862	0.954851	0.984403	0.551945	0.479118	0.931582	0.987915	0.917294	0.924163	0.199983	0.535068	0.879579	0.418949	0.0962851	0.366333	0.688578	0.965393	0.570185	0.693097	0.916546	0.979685	0.909895	0.312129	0.852422	0.878901	0.856101	0.34993
Os01g0227500	0.916714	0.632835	0.83768	0.892956	0.961085	1	0.789249	0.986427	0.647623	0.954525	0.952057	0.691749	0.99985	0.858256	0.995926	0.942414	0.977127	0.927783	0.88703	0.632379	0.77523	0.987968	0.99462	0.588186	0.944736	0.607037	0.826539	0.834857	0.604617	0.951187	0.85882	0.982907	0.866546	0.859386	0.984021	0.911003	0.556901	0.761291	0.831634	0.997899	0.349061	0.922914	0.933688	0.951336	0.98407	0.715983	1	0.730704	0.787704
Os01g0227800	0.95089	0.979685	0.995757	0.872652	0.979717	0.809511	0.942646	0.431404	0.804896	0.0937457	0.924767	0.429752	0.433351	0.798881	0.649533	0.903073	0.0503732	0.956304	0.980468	0.839602	0.667238	0.681192	0.000119598	0.884976	0.902623	0.399668	0.736106	0.762287	0.956095	0.729013	0.934234	0.0966175	0.906905	0.953209	0.898101	0.571396	0.358101	0.944622	0.981282	0.951619	0.920029	0.790213	0.296293	0.957405	0.511547	0.975811	0.988152	0.979271	0.0650808
Os01g0228300	0.994829	0.812271	0.995466	0.410871	0.979717	0.734605	0.787526	0.923868	0.862485	1	0.985276	0.804937	0.988813	0.897172	0.762643	0.944144	0.849665	0.901943	0.976173	0.0514867	0.955576	0.695378	0.971781	0.984208	0.988192	0.920193	0.536875	0.841986	0.95901	0.730695	0.606892	0.949025	0.690036	0.993819	0.306088	0.911234	0.864539	0.694606	0.319452	0.765186	0.805292	0.976816	0.713267	0.852137	0.988701	0.795906	0.322343	0.312643	0.379955
Os01g0228400	0.994659	0.848484	0.673459	0.959924	0.853891	0.996307	0.575528	0.697702	0.764737	0.993352	0.93192	0.549438	0.998121	0.972818	0.980901	0.380679	0.997472	0.704046	0.876933	0.696126	0.00018599	0.000217533	0.982526	0.589056	0.912822	0.726784	0.980624	0.801467	0.668085	0.978135	0.947517	0.73058	0.852133	0.357216	0.658983	0.156208	0.905102	0.722942	0.944532	0.9978	0.107936	0.869478	0.986063	0.807513	0.713971	0.100879	0.0414019	0.636725	0.642825
Os01g0228600	0.759739	0.967134	0.970998	0.984192	0.333173	0.853939	0.872403	0.11989	0.92027	0.905842	0.051015	0.993847	0.908796	0.14376	0.746626	0.483676	0.471523	0.877096	0.109493	0.356525	0.266832	0.895498	0.742687	0.612061	0.491068	0.747324	0.0126483	0.64923	0.512744	0.707047	0.626569	0.0966175	0.103961	6.28818e-05	0.00158659	0.107581	0.508273	0.234343	0.87536	0.00018799	0.114037	0.193994	0.387131	0.138474	0.0348008	0.0217083	9.37502e-06	0.00706515	0.014786
Os01g0229100	0.98389	0.973111	0.72713	0.588375	0.985613	0.877837	0.587644	0.945518	0.991234	1	0.980703	0.948217	0.968395	0.982592	0.700538	0.857086	0.928462	0.859193	0.10182	0.686399	0.812587	0.922336	0.234156	0.9267	0.836895	0.773474	0.827044	0.960824	0.786888	0.991182	0.958775	0.352566	0.554863	0.978101	0.978869	0.557634	0.799026	0.761568	0.796742	0.641716	0.90682	0.931378	0.987638	0.998738	0.842915	0.583028	0.828677	0.804016	0.994463
Os01g0229200	0.982952	0.99016	0.664454	0.582176	0.856806	0.830677	0.550886	0.0612628	0.892005	0.848883	0.76867	0.67328	0.926164	0.854573	0.817409	0.848165	0.935942	0.992924	1	0.588219	0.606872	0.577353	0.961676	0.448996	0.871538	0.793589	0.986186	0.680352	0.934799	0.981682	0.984271	0.728566	0.568701	0.990702	0.803659	0.997323	0.529104	0.917925	0.837828	0.951099	0.922042	0.607034	0.928022	0.998976	0.957974	0.450387	0.979628	0.70197	0.913898
Os01g0229500	0.752854	0.884084	0.988821	0.876402	0.979288	0.907477	0.761672	0.953363	0.614326	0.939416	0.914499	0.924804	0.91838	0.818356	0.925057	0.947255	0.691392	0.917033	0.766437	0.99558	0.834977	0.75041	0.982946	0.774606	0.910856	0.809331	0.900962	0.933274	0.955647	0.700501	0.943434	0.976968	0.99324	0.726857	0.772493	0.921461	0.600144	0.704495	0.987108	0.960721	0.787643	0.995244	0.679223	0.981244	0.955787	0.994976	0.9794	0.735166	0.791829
Os01g0229600	0.868923	0.947852	0.417694	0.508849	0.989303	0.189227	0.488367	0.971776	0.457594	0.629925	0.969554	0.907084	0.982431	0.999967	0.724501	0.902577	0.969939	0.985784	0.256733	0.706137	0.322516	0.418847	0.862756	0.855438	0.72839	0.638934	0.994631	0.972695	0.659243	0.908054	0.990587	0.232874	0.160058	0.790884	0.196831	0.689373	0.865601	0.969437	0.961755	0.981564	0.548666	0.903555	0.987638	0.997422	0.993227	0.990755	0.952231	0.977178	0.804545
Os01g0230200	0.911888	0.986722	0.830372	0.872652	0.97316	0.516937	0.773507	0.970128	0.420426	0.85315	0.793863	0.924804	0.898972	0.785651	0.876078	0.995774	0.27342	0.971629	0.971913	0.626895	0.948705	0.298725	0.733384	0.956756	0.767091	0.772758	0.861091	0.995438	0.989011	0.798028	0.712451	0.0428788	0.0151699	0.98431	0.92162	0.997782	0.891137	0.954274	0.981185	0.969791	0.68978	0.919828	0.57921	0.711614	0.320955	0.642475	0.832304	0.278223	0.86399
Os01g0231000	0.887218	0.934038	0.867993	0.934686	1	0.547542	1	0.490226	0.997806	0.931922	0.632665	0.977887	0.957512	0.671007	0.910197	0.964106	0.955023	1	0.870455	0.0772377	0.868172	0.973616	0.755807	0.922978	0.903338	0.919499	0.549811	0.703414	0.976923	0.779187	0.89036	0.888818	0.599618	0.426712	0.537766	0.711334	0.986861	0.909001	0.194426	0.967013	0.82045	0.998413	0.834941	0.995652	0.964762	0.964978	0.593935	0.813636	0.978282
Os01g0231500	0.561967	0.963947	0.97924	0.992131	0.815374	0.783264	0.946615	0.623184	0.991611	0.810215	0.980518	0.941244	0.796734	0.317064	0.989148	0.581646	0.928057	0.363144	0.992359	0.0868351	0.632393	0.5526	0.800148	0.933128	0.662146	0.0614661	0.900962	0.930718	0.973715	0.975991	0.881182	0.712728	0.106824	0.127118	0.846767	0.996631	0.509752	0.952805	0.993417	0.64538	0.749924	0.922284	0.895244	0.856883	0.253406	0.983846	0.995829	0.634737	0.723472
Os01g0231700	0.574811	0.605067	0.880966	0.757127	0.908539	0.933043	0.980828	0.999064	0.989366	0.601742	0.834144	0.940479	0.706671	0.381698	0.887362	0.711134	0.931487	0.709113	0.897873	0.959639	0.766162	0.60612	0.947514	0.685142	0.775278	0.52385	0.297932	0.989037	0.660022	0.978135	1	0.711724	0.957086	0.462402	0.948684	0.849764	0.867406	0.931782	0.981282	0.822611	0.849689	0.589544	0.987638	0.938502	0.701978	0.87134	0.995829	0.895187	0.755894
Os01g0231800	0.923553	0.93317	0.925729	0.41967	0.800135	0.408296	0.82923	0.591063	0.963971	0.827059	0.305538	0.985237	0.924526	0.734006	0.527322	0.917839	0.9819	0.897882	0.694955	0.881557	0.393645	0.908151	0.990988	0.889044	0.938139	0.72317	0.915973	0.89881	0.816528	0.891482	0.989953	0.982378	0.857827	0.0713937	0.948164	0.889898	0.856137	0.95101	0.871456	0.661142	0.947739	0.994202	0.829411	0.697483	0.869266	0.262672	0.974514	0.999883	0.733471
Os01g0231900	0.950471	0.706375	0.98322	0.953034	0.922074	1	0.780589	0.768267	0.808634	0.929694	0.835022	0.988592	0.864521	0.991695	0.698093	0.675621	0.74308	0.943949	0.474273	0.560048	0.473825	0.966522	0.903999	0.905355	0.927221	0.935054	0.649405	0.891923	0.742302	0.98088	0.984786	0.96804	0.753215	0.977001	0.948824	0.855884	0.91914	0.978202	0.960421	0.970423	0.856198	0.879365	0.937744	0.955454	0.808326	0.763803	0.437033	0.946791	0.874675
Os01g0231950	0.749044	0.960288	0.214949	0.0570046	0.114738	0.274498	0.616879	0.559037	0.920839	0.171034	0.975118	0.94663	0.367745	0.947179	0.157325	0.733391	0.913522	0.957233	0.777103	0.824311	0.479498	0.816878	0.65517	0.997679	0.367648	0.860242	0.559928	0.0386213	0.83206	0.98873	0.993717	0.630598	0.80958	0.369402	0.898247	0.857365	0.991542	0.979752	0.265647	0.989936	0.97201	0.777441	0.978264	0.996633	0.908162	0.936163	0.911986	0.994069	0.948141
Os01g0232000	0.520217	0.489391	0.982056	0.669606	0.777229	0.588647	0.600211	0.705913	0.270673	0.677336	0.910806	0.800579	0.923408	0.356537	0.746626	0.977179	0.362056	0.524285	0.534732	0.484184	0.744954	0.225753	0.999793	0.4669	0.0499106	0.000579391	1	0.865062	0.963415	0.985779	0.636743	0.991922	0.204744	0.777769	0.0709316	0.266171	0.236912	0.930197	0.568383	0.955474	0.989807	0.965705	0.25412	0.994598	0.935796	0.809353	0.0885555	0.106919	0.708071
Os01g0232300	0.994753	0.993291	0.957439	0.948834	0.916586	0.813403	0.683797	0.759986	0.90318	0.960425	0.992802	0.915761	0.970336	0.107837	0.309926	0.779722	0.990872	0.840267	0.488962	0.893618	0.973399	0.849387	0.439104	0.346956	0.25421	0.308778	0.654551	0.781057	0.705951	0.946347	0.881182	0.979729	0.528149	0.991342	0.997549	0.770197	0.358101	0.837726	0.981282	0.612642	0.888498	0.885535	0.984605	0.929394	0.525199	0.648704	0.772297	0.952254	0.440452
Os01g0232400	0.723958	0.883319	0.906046	0.793594	0.994261	0.789903	0.978926	0.579237	0.755515	0.864189	0.580509	0.98266	0.974985	0.861945	0.916004	0.890465	0.95383	0.928374	0.757656	0.828823	0.552923	0.00732405	0.938441	0.782018	0.731013	0.756966	0.744238	0.92268	0.998922	0.841399	0.954841	0.747699	0.975474	0.423168	0.643936	0.959096	0.965365	0.920172	0.970753	0.420975	0.825152	0.998221	0.780989	0.903671	0.507396	0.977934	0.96416	0.92272	0.971225
Os01g0232500	0.587876	0.943867	0.895671	0.925231	0.979288	0.902609	0.521707	0.131465	0.86824	0.904237	0.249068	0.94263	0.998121	0.458691	0.768752	0.779722	0.960231	0.93629	0.882918	0.92335	0.379729	0.95467	0.980214	0.35615	0.580476	0.873455	0.986186	0.883972	0.62769	0.893781	0.857839	0.89224	0.6827	0.686038	0.98417	0.868056	0.785861	0.484782	0.981282	0.780902	0.999252	0.653311	0.955872	0.994768	0.942997	0.893312	0.565218	0.941725	0.956955
Os01g0232700	0.370522	0.859462	0.974714	0.670432	0.988702	0.805143	0.828613	0.954365	0.751566	0.811569	0.380797	0.915761	0.562965	0.674977	0.898817	0.800128	0.639793	0.980662	0.839712	0.896042	0.83548	0.633184	0.650994	0.443239	0.370808	0.139847	0.461525	0.791805	0.823785	0.920848	0.90591	0.729058	0.926915	0.928397	0.294812	0.47221	0.102833	0.721873	0.00734648	0.785937	0.712933	0.943236	0.934312	0.995345	0.98407	0.886146	0.95921	0.704179	0.686642
Os01g0232800	0.982544	0.991207	0.995466	0.839907	0.980248	0.901739	0.572989	0.912112	0.916246	0.933284	0.851199	0.976624	0.454766	0.975669	0.553817	0.673876	0.397129	0.418722	0.958522	0.919355	0.62841	0.971901	0.972255	0.799075	0.93363	0.985978	0.768652	0.562042	0.823802	0.338097	1	0.871771	0.973923	0.986669	0.614508	0.986579	0.948195	0.542219	0.934341	0.413479	0.712933	0.204976	0.441957	0.995652	0.994899	0.609646	0.955154	0.956836	0.764482
Os01g0233000	0.0623281	0.711755	0.79257	0.872652	0.742013	0.33819	0.89769	0.74573	0.953311	0.650759	0.495685	0.202663	0.511499	0.335884	0.81765	0.780675	0.876752	0.934711	0.980795	0.548722	0.511588	0.668379	0.47065	0.00360005	0.44696	0.899669	5.92321e-05	0.069672	0.155483	0.00164013	0.142961	0.665268	0.15526	0.554975	0.0629891	0.525365	0.00075658	0.444687	0.0164641	0.00551648	0.281946	0.299377	0.000658272	0.395905	0.35984	0.233773	0.781022	0.0192565	0.0838252
Os01g0234900	0.980782	0.796477	0.989874	0.772203	0.299767	0.463982	0.310823	0.844844	0.726205	0.779254	0.901142	0.980874	0.948657	0.685269	0.630628	0.852752	0.401188	0.592412	0.971913	0.636466	0.983495	0.965431	0.912636	0.251417	0.938679	0.830655	0.94679	0.895335	0.999497	0.975379	0.367616	0.692332	0.0212855	0.605841	0.639305	0.982007	0.829919	0.957867	0.989066	0.936747	0.802559	0.873182	0.640917	0.855967	0.907869	0.252664	0.981132	0.920137	0.891943
Os01g0235100	0.739075	0.985016	0.760655	0.61082	0.991018	0.829812	0.975686	0.744833	0.607628	0.490777	0.46987	0.742468	0.952379	0.507837	0.916004	0.850054	0.857311	0.594722	0.520119	0.0735485	0.11934	7.16395e-05	0.000200672	0.857869	0.995199	0.862512	0.918369	0.978043	0.848689	0.907042	0.820897	0.374487	0.478637	0.820272	0.921909	0.972819	0.995133	0.857387	0.525949	0.888859	0.946786	0.981558	0.960259	0.938058	0.877056	0.243282	0.219308	0.994995	0.64292
Os01g0235300	0.363623	0.995463	0.995466	0.880321	0.577859	0.968779	0.798386	0.810822	0.517533	0.548345	0.480512	0.994775	0.458098	0.918794	0.978902	0.945455	0.530299	0.846898	0.378467	0.974194	0.215681	0.90831	0.688642	0.106443	0.88713	0.781959	0.459318	0.949511	0.998922	0.760875	0.664148	0.737822	0.485689	0.86529	0.624903	0.743267	0.52458	0.903127	0.664252	0.63374	0.669679	0.734363	0.686513	0.817444	0.697266	1	0.784867	0.962732	0.328948
Os01g0235400	1	0.928059	0.993365	0.0825292	0.850055	0.952552	0.543166	0.943922	0.987792	0.354478	0.906947	0.895448	0.980183	0.193226	0.911711	0.901037	0.614835	0.290675	0.917662	0.390059	0.984912	0.905697	0.816977	0.934571	0.977663	0.988705	1	0.965629	0.719019	0.948786	0.330697	0.902865	0.88547	0.713365	0.971279	0.742352	0.540775	0.772457	0.972747	0.948303	0.874711	0.973358	0.984333	0.632358	0.772444	0.969766	0.936047	0.986414	0.894894
Os01g0235700	0.639168	0.99051	0.900547	0.888789	0.96724	0.94608	0.908331	0.990651	0.939831	0.956659	0.981731	1	0.776223	0.996274	0.785461	0.867942	1	0.998629	0.870455	0.953946	0.796468	0.937138	0.76213	0.940747	0.930523	0.74633	0.71251	0.876229	0.805696	0.864337	0.907104	0.812043	0.991303	0.952647	0.932673	0.684852	1	0.95778	0.423385	0.996458	0.926583	0.852086	0.99189	0.988286	0.86415	0.986386	0.872295	0.955176	0.503281
Os01g0235800	0.957307	0.783772	0.937573	0.803956	0.816555	0.639772	0.69359	0.228577	0.941616	0.913072	0.928999	0.892182	0.706046	0.551373	0.988403	0.989997	0.85102	0.985091	0.839896	0.221431	0.508597	0.898924	0.897084	0.963279	0.89287	0.372114	0.584512	0.824375	0.962819	0.604855	0.79904	0.904671	0.542818	0.912396	0.114369	0.891477	0.70722	0.891806	0.964109	0.977827	0.915166	0.953347	0.93009	0.912286	0.944324	0.138042	0.928102	0.670383	0.723977
Os01g0235850	0.973875	0.966208	0.927248	0.998398	0.71905	0.947745	0.95316	0.778189	0.86914	0.68519	0.278541	0.85801	0.915359	0.944349	0.994304	0.946587	0.976469	0.711288	0.806939	0.765466	0.886965	0.973919	0.733384	0.552689	0.0645024	0.94441	0.834589	0.967849	0.873699	0.818058	0.794423	0.672367	0.828602	0.945257	0.944454	0.591575	0.588301	0.873544	0.981296	0.99129	0.353813	0.979625	0.0240027	0.875327	0.995935	0.994466	0.900717	0.919036	0.982302
Os01g0235900	0.912715	0.638573	0.985732	0.974923	0.980248	0.967125	0.993961	0.50792	0.926452	0.859023	0.974478	0.568623	0.990039	0.779329	0.0093007	0.852154	0.945424	0.71147	0.545318	0.523299	0.110023	0.557415	0.971147	0.95652	0.670562	0.939375	0.932579	0.965502	0.914424	0.913539	0.939176	0.980566	0.585547	0.961067	0.697573	0.360588	0.822711	0.509801	0.937224	0.84708	0.952385	0.992855	0.732607	0.994768	0.899556	0.948615	0.995829	0.887812	0.531857
Os01g0236300	0.692192	0.938226	0.848822	0.969905	0.980248	0.979922	0.799686	0.27123	0.765264	0.815019	0.975615	0.878602	0.951359	0.802659	0.934482	0.956004	0.980705	0.821266	0.856127	0.600969	0.727916	0.99494	0.908218	0.97843	0.659147	0.757447	0.725027	0.703414	1	0.826179	0.953486	0.993873	0.686885	0.698833	0.92162	0.882262	0.841894	0.958229	0.991386	0.775545	0.6931	0.800927	0.752791	0.912286	0.680794	0.97932	0.935779	0.959198	0.875727
Os01g0236700	1	0.992163	0.835061	0.991473	0.921059	0.775069	0.892814	0.138773	0.739239	0.0141894	0.233999	0.816278	0.828916	0.886259	0.893188	0.952363	0.826623	0.642576	0.971668	1.77093e-06	0.716717	0.00792083	0.0064988	0.822418	0.842236	0.889681	0.93972	0.791204	0.878619	0.948369	0.957292	0.960973	0.881803	0.363623	0.0915339	0.0673	0.398482	0.588462	0.928266	0.983303	0.949382	0.929789	0.99407	0.979842	0.907869	0.591886	0.773307	0.224749	0.127911
Os01g0236800	0.678011	0.929089	0.736162	0.928749	0.823188	0.969474	0.873114	0.664615	0.409276	0.693892	0.736157	0.915761	0.616886	0.97786	0.931956	0.917015	0.686762	0.944239	0.735805	0.997726	0.844909	0.693856	0.993281	0.976726	0.68841	0.950822	0.851929	0.89881	0.955343	0.827161	0.961862	0.964101	0.928757	0.968269	0.813222	0.595256	0.829718	0.935059	0.919941	0.996458	0.537446	0.25577	0.987638	0.557275	0.920467	0.827686	0.675424	0.937458	0.728277
Os01g0237100	0.931383	0.687817	0.933376	0.703896	0.961085	0.994592	0.85578	0.93432	0.534598	0.491365	0.957165	0.998571	0.471325	0.793764	0.931956	0.995019	0.927938	0.000338172	0.599659	0.19958	0.954007	0.130381	0.305061	0.954851	0.436891	0.0117069	0.793318	0.722628	0.82752	0.973277	0.272115	0.807108	0.555613	0.948708	0.447555	0.45653	0.533774	0.501376	0.042818	0.950422	0.832802	0.871434	0.996249	0.758867	1	0.91572	0.583184	0.917219	0.0044656
Os01g0238200	0.776987	0.681253	1	0.888414	0.141753	0.930804	0.990087	0.976218	0.716592	0.837668	0.938784	0.331548	0.994124	0.798433	0.698093	0.991846	0.788025	0.675459	0.948221	0.974194	0.343099	0.515592	0.289149	0.687951	0.606232	0.624791	0.681093	0.193502	0.71411	0.567439	0.0888606	0.386364	0.705687	0.800468	0.665502	0.385634	0.865663	0.717184	0.524244	0.619542	0.359997	0.922902	0.667366	0.080451	0.340288	0.304857	0.771651	0.345139	0.686642
Os01g0238500	0.168565	0.916055	0.132106	0.159055	0.954891	0.450438	2.42723e-05	0.743445	0.570477	0.0125948	0.965753	0.995246	0.944297	0.893394	0.0550199	0.937562	0.950613	0.0887406	3.49879e-07	0.439837	0.756705	0.244464	0.962115	0.382714	0.945919	0.872763	0.965507	0.626787	0.955152	0.840421	0.130958	0.000153065	6.35703e-05	0.473122	0.0306275	0.867967	0.6317	0.68349	0.892894	0.162796	0.004448	0.960841	0.89694	0.329426	0.0218656	0.109476	0.886908	0.443139	0.0257732
Os01g0238600	0.794158	0.968925	0.974285	0.996904	0.991031	0.708553	1	0.925725	0.957535	0.532787	0.940176	0.824928	0.962319	0.999832	0.973121	0.917015	0.977907	0.980662	0.169359	0.785484	0.869278	0.459156	0.91142	0.826553	0.84023	0.798531	0.719019	0.86133	0.983415	0.975991	0.737927	0.9106	0.909191	0.999299	0.733112	0.876233	0.855436	0.366047	0.981282	0.796315	0.879763	0.960099	0.978264	0.872599	0.757601	0.908704	0.853565	0.905084	0.630579
Os01g0238800	0.862398	0.994013	0.904581	0.795761	0.869196	0.63378	0.976835	0.321773	0.719187	0.533802	0.497454	0.246225	0.66551	0.594874	0.27439	0.92755	0.711415	0.841086	0.749185	0.995946	0.728422	0.965523	0.988984	0.425939	0.735387	0.594551	0.747046	0.799435	0.811123	0.966748	0.970779	0.749692	0.694427	0.83862	0.740573	0.477861	0.646403	0.366017	0.970991	0.803528	0.906086	0.926307	0.987638	1	0.625003	0.924601	0.643892	0.99793	0.887154
Os01g0238900	0.670897	0.97251	0.991392	0.973674	0.992438	0.111831	0.95608	0.239032	0.903052	0.829967	0.807474	0.941519	0.940215	0.689204	0.908609	0.780675	0.85459	0.903905	1	0.475828	0.925471	0.585719	0.400262	0.00149426	0.165164	0.781959	0.87595	0.671773	0.952197	0.98873	0.988642	0.268421	0.740431	0.934078	0.91677	0.994516	0.380671	0.881991	0.948821	0.970249	0.849689	0.824732	0.96243	0.927879	0.316405	0.955959	0.5626	0.958858	0.829439
Os01g0239000	0.914472	0.645161	0.61759	1	0.646077	0.0956797	0.987804	0.113419	0.897885	0.632968	0.118837	0.947721	0.165445	0.0193826	0.899519	0.861164	0.923526	0.626953	0.565317	0.00309114	0.0291028	0.998481	0.938441	0.376626	0.918162	0.38156	0.715782	0.908202	0.962819	0.975379	0.995594	0.897543	0.0015109	0.482714	0.958693	0.5973	0.501316	0.767826	0.262425	0.0520421	0.759489	0.442914	0.193944	0.95682	0.702705	0.989102	0.127248	0.984074	0.980131
Os01g0239100	0.863901	0.999848	0.98322	0.922083	0.733618	0.501236	0.51579	0.387353	0.98167	0.950861	0.785982	0.844361	0.754375	0.36305	0.0964025	0.770616	0.568064	0.814139	0.350453	0.0391523	0.357531	0.914219	0.582258	0.66153	0.520788	0.936446	0.893824	0.756083	0.976923	0.982926	0.837623	0.851681	0.0118574	0.47002	0.965107	0.737241	0.460159	0.719284	0.979381	0.900272	0.765937	0.972244	0.96243	0.969329	0.983934	0.290848	0.832271	0.875808	0.891177
Os01g0239200	0.957864	0.992378	0.919373	0.819548	0.29256	0.00037885	1	0.810402	0.85114	0.778599	0.86937	0.859388	0.999482	0.118347	0.228918	0.389013	0.261964	0.0796525	0.812208	0.0251548	0.253599	0.330884	0.305394	0.648987	0.641737	0.36765	0.211384	0.238363	0.873699	0.977192	0.884176	0.30042	0.00183897	0.00879489	0.0343909	0.946579	0.99947	0.87878	0.965857	0.060897	0.0584837	0.471671	0.687058	0.334821	0.237557	0.0859218	0.841648	0.810725	0.846296
Os01g0239700	0.958196	0.910844	0.989254	0.510171	0.826412	0.485559	0.919819	0.444677	0.96668	0.946732	0.749846	0.94901	0.0380294	0.173564	0.875611	0.724703	0.736788	0.982271	0.344195	0.929542	0.236398	0.96486	0.817141	0.900512	0.917578	0.991478	0.885963	0.294877	0.95393	0.997977	0.956191	0.368988	0.484324	0.243636	0.953187	0.913752	0.867406	0.96161	0.0722867	0.00133741	0.398466	0.983375	0.630823	0.981782	0.886848	0.798115	0.2993	0.920137	0.663345
Os01g0242300	0.867361	0.909195	0.995466	0.942255	0.977352	0.913955	0.467332	0.89586	0.965942	0.631994	0.932562	0.861001	0.821072	0.936241	0.973121	0.951552	0.876329	0.937009	0.9739	0.896277	0.86061	0.935936	0.809032	0.957652	0.458034	0.477814	0.925052	0.29886	1	0.81701	0.953943	0.981583	0.0300766	0.939886	0.508857	0.884925	0.984089	0.875582	0.948274	0.740887	0.570039	0.999246	0.776799	0.994799	0.594116	0.247978	0.9943	0.826057	0.94335
Os01g0242500	0.526763	0.93317	0.985834	0.959924	0.871881	0.940855	0.265054	0.991683	0.98841	0.620184	0.960755	0.978343	1	0.958447	0.943199	0.994758	0.87268	0.71147	0.947819	0.868866	0.712826	0.904933	0.74346	0.98175	0.537336	0.866643	0.695651	0.826754	0.95248	0.942007	0.980865	0.909424	0.834144	0.786708	0.982482	0.512493	0.525314	0.875075	1	0.600257	0.679746	0.98279	0.990016	0.958171	0.972311	0.933889	0.683005	0.670169	0.403422
Os01g0242600	0.976205	0.713388	0.985732	0.974923	0.980248	0.490701	0.866514	0.930354	0.796586	0.747201	0.835899	0.753057	0.731492	0.877667	0.925015	0.915141	0.980705	0.890009	0.569676	0.548337	0.756574	0.498616	0.97646	0.577918	0.918162	0.546928	0.966028	0.789263	0.998922	0.975991	0.729761	0.562911	0.792212	0.981546	0.931629	0.816908	0.619331	0.910231	0.997029	0.953269	0.706976	0.973358	0.970454	0.974786	0.295998	0.78063	0.85204	0.9739	0.674035
Os01g0242900	0.897947	0.965574	0.575261	0.998398	0.932701	0.846819	0.933267	0.912112	0.387105	0.186219	0.919542	0.651884	0.367745	0.662871	0.78632	0.903073	0.504824	0.897882	0.147913	0.842077	0.728928	0.319402	0.223154	0.926932	0.265223	0.515938	0.970847	0.978043	0.494555	0.664152	1	0.743456	0.953438	0.744837	0.486894	0.88277	0.997023	0.893756	0.779222	0.608904	0.813064	0.899201	0.97893	0.91023	0.953004	0.796222	0.980703	0.673777	0.276154
Os01g0243100	0.221351	0.994013	0.942509	0.223569	0.97783	1	0.96128	0.938569	0.255224	0.966849	0.541245	0.993092	0.108427	0.95274	0.933766	0.784663	0.246311	0.776374	0.882918	0.958658	0.411324	0.842538	0.680056	0.669517	0.698719	0.863317	0.985684	0.689113	0.998922	0.458003	0.970779	0.982507	0.90448	0.960145	0.669119	0.792849	0.909257	0.951141	0.922081	0.976957	0.890892	0.702189	0.640214	0.924409	0.890747	0.956396	0.963643	0.500193	0.670596
Os01g0243400	0.606686	0.338374	0.80552	0.969905	0.637252	0.691633	0.872955	0.928739	0.843792	0.368139	0.97583	0.997848	0.000661772	0.585019	0.825176	0.995019	0.928512	0.76276	0.820854	0.899167	0.458294	0.784544	0.735855	0.922882	0.978159	0.288167	0.765615	0.653294	0.908404	0.651349	0.995674	0.918259	0.979865	0.822751	0.907152	0.967509	0.956208	0.997546	0.872189	0.261783	0.577719	0.839837	0.99407	0.95705	0.996119	0.812319	0.645328	0.731359	0.745932
Os01g0246100	0.481168	0.520274	0.942132	0.30418	0.980248	0.85325	0.884228	0.492936	0.997806	0.733337	0.917707	0.467102	0.897697	0.786919	0.333719	0.773141	0.414376	1	0.994747	0.750984	0.907857	0.92067	0.861365	0.49997	0.371395	0.517881	0.921884	0.845539	0.914424	0.653827	0.916168	0.980566	0.950468	0.88226	0.640584	0.969325	0.864101	0.669381	0.981282	0.695388	0.477094	0.961282	0.227903	0.970369	0.860962	0.831276	0.738288	0.985112	0.989324
Os01g0246400	0.793056	1	0.995466	0.15037	0.0026718	0.012416	3.51871e-11	3.39202e-07	0.000611365	0.070374	0.642963	0.815954	0.94738	0.987162	0.637223	0.962077	0.95825	3.07114e-11	0.0477182	0.00343372	0.00103398	6.27618e-08	3.32792e-06	0.000719379	0.774859	0.612099	0.158768	1	0.730745	0.987542	2.27224e-05	0.214376	5.2658e-13	6.95475e-19	4.51249e-05	0.147374	0.586881	0.846675	0.998972	0.150518	1	0.633247	0.428199	0.0145098	0.151203	0.763803	0.938738	0.425979	0.00621512
Os01g0246700	0.378958	0.77695	0.943949	0.999171	0.980248	1	0.278731	0.996969	0.964863	0.963967	0.864544	0.870243	0.948657	0.561485	0.449076	0.995019	0.944163	0.0833267	0.907008	0.959214	0.912791	0.987968	0.941885	0.874047	0.428829	0.986999	0.135697	0.731746	0.988506	0.871533	0.98499	0.932903	0.266468	0.934344	0.80334	0.959096	0.982682	0.203849	0.734788	0.00056554	0.335204	0.998964	0.955043	0.954377	0.757596	0.992582	0.854947	0.989742	0.916996
Os01g0247600	0.18908	0.420501	0.704825	0.109055	0.755422	0.800175	0.284119	0.814982	0.83136	0.712704	0.114155	0.994108	0.93296	0.599163	0.220839	0.560905	0.270635	0.112938	0.53518	0.517106	0.792374	0.978697	0.578756	0.366509	0.762986	0.292392	0.0552736	0.0573459	0.614186	0.076725	0.300741	0.846602	0.162792	0.901727	0.954604	0.890008	0.578948	0.856735	0.982837	0.60005	0.0268443	0.268684	0.251055	0.0541428	0.932469	0.515691	0.994003	0.999232	0.614208
Os01g0248400	0.824646	0.781038	0.720836	0.959924	0.988702	0.808948	0.897619	0.984837	0.706571	0.682162	0.932485	0.779766	0.823776	0.916291	0.421491	0.971551	0.988956	0.919957	0.871801	0.674795	0.899685	0.878825	0.700158	0.941193	0.762519	0.378138	0.570082	0.645931	0.127088	0.563298	0.885199	0.488365	0.994043	0.934948	0.709894	0.469862	0.451764	0.201995	0.673303	0.508489	0.0975813	0.730821	0.853411	0.879811	0.657522	0.897481	0.711233	0.66407	0.415226
Os01g0248500	0.522134	0.982941	0.969129	0.775935	0.963168	0.782821	0.500589	0.910998	0.798299	0.737382	0.758994	0.963867	0.566816	0.598999	0.817409	0.911827	0.999021	0.908296	0.889247	0.970452	0.892336	0.988116	0.931154	0.881512	0.93168	0.995228	0.925468	0.86643	0.962819	1	0.907104	0.946459	0.410312	0.977856	0.468247	0.658679	0.795018	0.975151	0.945564	0.578436	0.897045	0.950565	0.725251	0.976724	1	0.700556	0.609956	0.427141	0.873384
Os01g0248600	0.83182	0.958847	0.828843	0.708987	0.992057	0.0595445	0.616589	0.937342	0.773886	0.688491	0.922946	0.965243	0.994402	0.812267	0.585718	0.871551	0.974916	1	0.260564	0.628154	0.782606	0.796839	0.967694	0.903762	0.598331	0.888479	0.975131	0.752666	0.936146	0.987542	0.983458	0.0464657	0.654414	0.886815	0.51061	0.946579	0.487137	0.845962	0.989066	0.704357	0.485571	0.960841	0.93757	0.995345	0.671841	0.752207	0.922577	0.814007	0.844755
Os01g0249200	0.894205	0.448442	0.674748	0.680868	0.00783902	0.0501037	0.508976	0.759986	0.966687	0.953823	0.503948	0.990183	0.538244	0.87429	0.507263	0.9989	0.968614	0.942542	0.9739	0.0413052	0.0914879	0.474948	0.29812	0.169373	0.193292	0.00676105	0.806644	0.792254	0.956095	0.954047	0.881289	0.867003	0.220091	0.664554	0.990947	0.946703	0.0866026	0.693979	0.053024	0.889477	0.442444	0.854003	0.977321	0.724338	0.98407	0.499884	0.271622	0.390387	0.579363
Os01g0249300	0.752774	0.988019	0.891115	0.527991	0.992438	0.105767	0.569864	0.313516	0.890048	0.731207	0.776408	0.907047	0.905956	0.528426	0.819749	0.852752	0.722482	0.362959	0.678855	0.663902	0.0847397	0.90924	0.284773	0.249349	0.836895	0.0717081	0.778327	0.753891	0.834986	0.678948	0.728193	0.111437	0.19245	0.0284295	0.976081	0.438308	0.835954	0.695947	0.996552	0.505798	0.787023	0.122397	0.314813	0.996633	0.875829	0.769186	0.486757	0.833164	0.538558
Os01g0250600	0.912092	0.960244	0.970998	0.922083	0.826412	0.236572	0.411299	0.905388	0.859548	0.934995	0.72404	0.976942	0.756717	0.954853	0.761858	0.917015	0.974916	0.0620831	0.817765	0.739583	0.826113	0.962593	0.53803	0.889476	0.265223	0.886404	0.716289	0.901482	0.981199	0.950504	0.924016	0.729689	0.464821	0.926129	0.848848	0.931913	0.879467	0.929812	0.983423	0.991923	0.826026	0.857039	0.700068	0.305949	0.650535	0.973375	0.814861	0.7125	0.963232
Os01g0250900	0.114937	0.661001	0.557834	0.837067	0.97316	0.716397	0.882492	0.95784	0.84713	0.953597	0.604828	0.941519	0.651278	0.00310198	0.622211	0.913276	0.23497	0.681342	0.777839	0.732081	0.996939	0.710226	0.812729	0.730621	0.790452	0.849221	0.495373	0.865944	0.615363	0.899237	0.948769	0.960973	0.949403	0.975605	0.970793	0.81531	0.95782	0.98656	0.999298	0.63374	0.936848	0.832999	0.987638	0.879811	0.929279	0.852183	0.635939	0.725332	0.966435
Os01g0251000	0.82849	0.96937	0.869416	0.995387	0.988995	0.963221	0.73433	0.944087	0.342548	0.786349	0.93192	0.974311	0.994402	0.825047	0.554261	0.937008	0.890508	0.935376	0.922473	0.485744	0.931184	0.863279	0.959659	0.889031	0.506972	0.960353	0.914858	0.971568	0.890428	0.990641	0.984839	0.966921	0.936511	0.63379	0.520289	0.978385	0.582466	0.920971	0.989066	0.782766	0.897045	0.703636	0.987638	0.921903	0.832371	0.989645	0.999419	0.761131	0.387304
Os01g0251100	0.931555	0.960288	0.995466	0.981806	0.943619	0.830893	0.864491	0.551791	0.907337	0.84222	0.644208	0.975561	0.95399	0.874637	0.818753	0.857751	0.996451	0.943154	0.843518	0.411944	0.612751	0.975655	0.880788	0.743565	0.911798	0.736016	0.630736	0.989019	0.960549	0.94886	0.53158	0.846093	0.815684	0.877053	0.886261	0.412068	0.83835	0.924411	0.970991	0.957257	0.611264	0.961346	0.988969	0.564145	0.899556	0.528545	0.853	0.981377	0.864355
Os01g0251200	0.980945	0.828848	0.995466	0.880321	0.826412	0.686119	1	0.62661	0.807938	0.941733	0.980128	0.899438	0.956871	0.839235	0.907974	0.979085	0.837604	0.979557	0.954136	0.653132	0.543895	0.822491	0.509049	1	0.621096	0.982919	0.645617	0.985192	0.976437	0.610909	0.802675	0.569956	0.949678	0.880774	0.984541	0.910535	0.987257	0.820046	0.876963	0.983303	0.973458	0.973358	0.87005	0.896247	0.857022	0.960354	0.957957	0.898317	0.988788
Os01g0252100	0.226224	0.540186	0.771891	0.970471	0.892905	0.251031	0.855213	0.762411	0.336534	0.779254	0.82097	0.578117	0.970336	0.810493	0.768752	0.6418	0.770656	0.967622	0.649546	0.745874	0.602705	0.610338	0.742426	0.993076	0.145311	0.364142	0.99054	0.776321	0.891345	1	0.90591	0.994824	0.723308	0.67186	0.119763	0.555882	0.0834913	0.593605	0.806492	0.967013	0.17664	0.975202	0.986063	0.828233	0.718087	0.968851	0.098159	0.541945	0.429096
Os01g0252200	0.889262	0.947852	0.931437	0.995742	0.993309	0.819302	0.962059	0.757358	0.863039	0.98577	0.87194	0.728261	0.980183	0.89048	0.400669	0.927574	0.907324	0.926642	0.593294	0.886122	0.548252	0.941137	0.826358	0.88009	0.163039	0.514633	0.923837	0.999709	0.998128	0.886271	0.97865	0.734207	0.892405	0.957897	0.920473	0.862409	0.960526	0.710085	0.427677	0.497642	0.949382	0.887139	0.986766	0.963497	0.969412	0.941265	0.994003	0.963017	0.850947
Os01g0252600	0.772618	0.715021	0.988669	0.872652	0.861984	0.409508	0.952451	0.705469	0.951621	0.869667	0.984273	0.960922	0.964126	0.999967	0.912109	0.916966	0.788025	0.259543	0.778498	0.931674	0.970886	0.960654	0.459463	0.62577	0.912826	0.994829	0.787149	0.844884	0.53573	0.900319	0.112388	0.937422	0.963805	0.751525	0.701737	0.576655	0.491204	0.849659	0.820518	0.396174	0.570625	0.342997	0.359645	0.0868376	0.0245378	0.489643	0.871715	0.631088	0.623606
Os01g0253100	0.967789	0.715552	0.794681	0.883774	0.966103	0.568058	0.98254	0.234681	0.920839	0.911279	0.856404	0.798351	0.967164	0.490177	0.810509	0.836214	0.452006	0.940674	0.694626	0.769725	0.786477	0.747822	0.835153	0.726854	0.713985	0.572719	0.719151	0.878134	0.680004	0.523778	0.963115	0.432824	0.857827	0.23397	0.900572	0.917874	0.977445	0.874813	0.989066	0.826919	0.894693	0.708798	0.918875	0.9011	0.920241	0.794459	0.572659	0.938025	0.931864
Os01g0253300	0.769919	0.0338949	0.169667	0.155382	0.908539	0.0229528	0.914898	0.971783	0.886248	0.376129	0.797548	0.94663	0.969585	0.946765	0.174902	0.634621	0.927938	0.501564	0.834953	0.283774	0.756705	0.527282	0.436376	0.0526561	0.807282	0.997919	0.798397	0.0154025	0.948429	0.402457	0.943461	0.533627	0.921331	0.462402	0.978869	0.13827	0.541586	0.79465	0.876172	0.978686	0.442082	0.589898	0.422127	0.89403	0.424188	0.950565	0.997289	0.469612	0.323513
Os01g0253600	0.793056	0.71706	0.999218	1	0.825059	0.922486	0.0215126	0.773496	0.948284	0.68111	0.993358	0.978343	0.97524	0.989903	0.0536874	0.896472	0.981858	0.851605	0.985203	0.087228	0.862795	0.993185	0.569864	0.966506	0.922536	0.763575	0.709771	0.38324	0.875671	0.909872	0.922063	0.608194	0.236015	0.962445	0.817239	0.994328	0.821433	0.994467	0.988825	0.989936	0.753846	0.685397	0.99873	0.91023	0.955249	0.808028	0.929657	0.728899	0.315143
Os01g0253900	0.670897	0.979685	0.145657	0.6248	0.909568	0.416589	0.048359	0.705913	0.975214	0.971007	0.390557	0.841398	0.0488707	0.00227263	0.868979	0.0725045	0.584902	0.111615	0.0152769	0.967758	0.956619	0.907474	0.824908	0.354173	0.629898	0.813155	0.0937078	0.838299	0.0356516	0.864874	0.464003	0.0189777	4.24973e-05	0.828915	0.468242	0.672429	0.661856	0.738248	0.59812	5.47378e-07	0.55375	0.0237336	0.595627	0.943938	0.756907	0.378747	0.904493	0.741125	0.719451
Os01g0254000	0.976747	0.95694	0.896984	0.974091	0.749635	0.650566	0.754229	0.97693	0.400731	0.548345	0.905421	0.835077	0.994402	0.862556	0.388275	0.964106	0.707843	0.706452	0.186607	0.564401	0.276076	0.926537	0.319199	0.962149	0.899053	0.372629	0.607625	0.9791	0.989011	0.871533	0.16114	0.520976	0.198001	0.760771	0.920473	0.850884	0.770747	0.98656	0.588257	0.808451	0.504617	0.952878	0.937326	0.713147	0.98407	0.895816	0.877695	0.61286	0.903723
Os01g0254100	0.603098	0.885149	0.995757	0.969905	0.957161	0.611866	0.827487	0.541867	0.222266	0.621481	0.675367	0.705687	0.869295	0.356248	0.973121	0.944167	0.969072	0.979062	0.306434	0.209842	0.489657	0.877448	0.99762	0.493986	0.667724	0.736422	0.910341	0.99703	0.998578	0.988694	0.983433	0.628715	0.240964	0.609434	0.762015	0.991991	0.38196	0.991315	0.659298	0.985053	0.402299	0.589898	0.898667	0.951305	0.547283	0.71376	0.95551	0.506512	0.864654
Os01g0254200	0.915503	0.967477	0.812316	0.676241	0.913665	0.227286	0.78802	0.492942	0.996247	0.00496973	0.980128	0.729535	0.876826	0.884347	0.192871	0.779722	0.97782	0.967622	0.0122102	0.523299	0.120495	0.969658	0.0363619	0.984508	0.767694	0.172894	0.683705	0.502099	0.970822	0.831454	0.377709	0.205862	0.186848	0.139684	0.693936	0.743338	0.844994	0.987121	0.423385	0.569608	0.0827177	0.952761	0.758207	0.835423	0.00526719	0.793211	0.453174	0.678381	0.12373
Os01g0254900	0.92212	0.943867	0.841656	0.93462	0.245363	0.956615	0.616879	0.549897	0.937858	0.804203	0.321951	0.849969	0.996887	0.977947	0.899519	0.947529	0.91717	0.105149	0.427274	0.762743	0.830175	0.534435	0.789603	0.793876	0.709615	0.741989	0.479228	0.810832	0.961298	1	0.375952	0.911918	0.927333	0.962458	0.337245	0.699838	0.243388	0.979787	0.977081	0.803613	0.757773	0.843227	0.773111	0.92268	0.999995	0.507094	0.688096	0.639983	0.673496
Os01g0255000	0.508653	0.998653	0.985732	0.905785	0.890693	0.985931	0.885868	0.976778	0.863257	0.695739	0.981385	0.992189	0.814005	0.948619	0.240057	0.970954	0.638123	0.875638	0.0775823	0.970438	0.684467	0.832266	0.909703	0.484817	0.721493	0.871722	0.834589	0.886583	0.990514	0.891482	0.942733	0.602211	0.987075	0.0731695	0.595792	0.84438	0.535517	0.67844	0.720923	0.968237	0.699935	0.774234	0.96243	0.981244	0.826898	0.992062	0.974376	0.596322	0.0669255
Os01g0256400	0.980929	0.995534	0.985732	0.95586	0.97735	0.982505	0.66822	0.656404	0.635719	0.71755	0.866389	0.56693	0.679248	0.977243	0.995926	0.987085	0.997994	0.679296	0.977626	0.125487	0.868896	0.849387	0.428395	0.997679	0.986831	0.730165	0.990091	0.950718	0.991091	0.913539	0.981909	0.920831	0.494364	0.934078	0.946907	0.568675	0.693268	0.739864	0.785309	0.676286	0.952432	0.922161	0.994783	0.98274	0.87099	0.778295	0.957957	0.999232	0.577253
Os01g0256500	0.793575	0.725528	0.878124	0.425945	0.28026	0.000237508	0.106332	0.313006	0.778856	0.657189	0.896915	0.570597	0.975109	0.027149	0.985915	0.977408	0.797947	0.927783	0.0859587	5.42218e-05	0.792374	0.758758	0.543075	0.645868	0.93335	0.182668	0.577702	0.933274	0.491381	0.641641	0.87032	0.000552659	0.00165932	0.0150046	0.727879	0.000156104	0.199745	0.677506	0.993022	0.0617881	0.999974	0.877439	0.225192	0.769295	0.077991	0.141977	0.000207653	0.902008	0.000366485
Os01g0256600	0.690008	0.882744	0.938103	0.985714	0.951627	0.809511	0.920294	0.871238	0.865008	0.543409	0.994995	0.772016	0.104187	0.943926	0.861497	0.893347	0.787444	1	0.718159	0.92856	0.762399	0.967462	0.122127	0.708462	0.911798	0.692073	0.952041	0.978176	0.986961	0.98088	0.988031	0.539839	0.970983	0.586283	0.860753	0.522624	0.89264	0.9937	0.617766	0.74943	0.933668	0.878633	0.937816	0.956363	0.681358	0.54426	0.899168	0.807484	0.981124
Os01g0256900	0.967851	0.943867	0.913724	0.981928	0.961085	0.568877	0.798386	0.90521	0.968245	0.669864	0.65329	0.486842	0.880696	0.980238	0.83955	0.906781	0.279091	1	0.624066	0.842433	0.824915	0.773309	0.284773	0.493986	0.941846	0.92497	0.910341	0.990629	0.997527	0.98088	0.784839	0.948645	0.90448	0.954193	0.816169	0.525863	0.897531	0.838044	0.970991	0.698858	0.873468	0.99793	0.952923	0.977716	0.873336	0.744093	0.988726	0.871446	0.3223
Os01g0257100	0.351273	0.938226	0.375731	0.776366	0.985613	0.408268	0.989108	0.850762	0.928566	0.449459	0.371855	0.995074	0.993891	0.989336	0.777614	0.994758	0.768024	0.996709	0.972256	0.237017	0.727916	0.14045	0.997167	0.655285	0.0610231	0.255677	0.989907	0.977492	0.707044	0.975991	0.580695	0.587939	0.801532	0.267547	0.664021	0.684852	0.535517	0.537503	0.56145	0.970764	0.825666	0.999122	0.987638	0.951336	0.932469	0.815241	0.721176	0.23075	0.726984
Os01g0257400	0.965944	0.82787	0.897473	0.948104	0.79756	0.477628	0.96767	0.57272	0.880056	0.626632	0.922832	0.907084	0.541407	0.0929861	0.758163	0.917839	0.912961	0.893074	0.762265	0.961082	0.65691	0.667281	0.937591	0.716122	0.708149	0.828912	0.893824	0.606802	0.980954	0.986885	0.425518	0.981036	0.81992	0.813805	0.294599	0.657839	0.952052	0.704568	0.716355	0.939828	0.867045	0.970864	0.928846	0.749977	0.969796	0.940262	0.773307	0.229925	0.818495
Os01g0258600	0.927285	0.932718	0.981612	0.959924	0.989586	0.894465	0.930055	0.712217	0.515169	0.815172	0.504088	0.86721	1	0.920486	0.908965	0.999598	0.966165	0.810804	0.848758	0.614852	0.662428	0.924896	0.802105	0.896422	0.954	0.739745	0.832648	0.941387	0.990514	0.835497	0.940701	0.96489	0.737589	0.907464	0.674519	0.827841	0.848622	0.786929	0.999298	0.952706	1	0.735156	0.403165	0.984706	0.849715	0.922133	0.192964	0.937458	0.621658
Os01g0258700	0.699005	0.886198	0.981764	0.825112	0.908539	0.866046	0.990116	0.783246	0.813237	0.959889	0.980128	0.853883	0.917982	0.453171	0.752527	0.874702	0.739032	0.730231	0.435409	0.371417	0.979885	0.7173	0.552399	0.952737	0.91722	0.725557	0.851929	0.878134	0.969819	0.957217	0.574407	0.890551	0.503737	0.964733	0.881614	0.992331	0.69287	0.972261	0.872189	0.952706	0.939572	0.977178	0.96243	0.876121	0.996119	0.629774	0.936047	0.930667	0.623425
Os01g0259200	0.99458	0.791818	0.999309	0.850492	0.987771	0.153181	0.762347	1	0.970281	0.85231	0.761328	0.968135	0.993891	0.973444	0.762643	0.994758	0.250578	0.995294	0.39026	0.928692	0.2297	0.348851	0.659509	0.865435	0.461998	0.341773	0.992119	0.947312	0.948139	0.967379	0.993271	0.249889	0.862085	0.637185	0.947996	0.685118	0.936146	0.345365	0.970311	0.741415	0.920853	0.960841	0.973257	0.870165	0.401575	0.0261852	0.631021	0.969454	0.981953
Os01g0259600	0.795545	0.770479	0.447734	0.228014	0.820468	0.353272	0.690962	0.778189	0.850554	0.985462	0.579187	0.994108	0.993891	0.669872	0.0135416	0.686189	0.551189	0.631206	0.0132835	0.467992	0.969641	0.941361	0.80639	0.958327	0.979526	0.965263	0.76145	0.656458	0.999497	0.607546	0.946091	0.212668	0.363762	0.981162	0.973983	0.719934	0.584587	0.871305	0.944626	0.940719	0.934962	0.584903	0.586133	0.693183	0.527125	0.989645	0.981915	0.922888	0.945101
Os01g0260700	0.972322	0.93317	0.995466	0.462317	0.895094	0.730045	0.85778	0.842106	0.858917	0.99773	0.922644	0.566049	0.876826	0.335349	0.869935	0.975401	0.986231	0.994731	0.948133	0.916977	0.978925	0.584655	0.725522	0.237801	0.993475	0.863026	0.98515	0.886583	0.884368	0.897997	0.363029	1	0.923303	0.961508	0.773436	0.889898	0.598926	0.884544	0.986189	0.688896	0.952104	0.805305	0.993952	0.690043	0.953899	0.913694	0.998661	0.902595	0.979601
Os01g0260800	0.964247	0.992287	0.982056	0.690508	0.961085	0.73895	0.82923	0.320907	0.803853	0.365345	0.799466	0.724576	0.760423	0.702753	0.787903	0.837203	0.908378	0.989783	0.97649	0.190031	0.72884	0.949597	0.635075	0.953594	0.249483	0.231486	0.878762	0.908146	0.969819	0.649573	0.924163	0.961657	0.514245	0.695813	0.744803	0.967081	0.630277	0.862537	0.983423	0.792687	0.964528	0.973526	0.832355	0.977716	0.788191	0.164529	0.95551	1	0.844286
Os01g0261100	0.859309	0.95694	0.919095	0.926278	0.861984	0.992504	0.987804	0.971332	0.957113	0.983482	0.946868	0.733759	0.841429	0.895985	0.898985	0.7533	0.968685	0.168019	0.927169	0.797739	0.959772	0.84142	0.262421	0.48915	0.927221	0.722935	0.840386	0.980143	0.956095	0.913539	0.745239	0.9106	0.87694	0.974744	0.605913	0.924368	0.960766	0.69027	0.885104	1	0.937847	0.857999	0.630823	0.976456	0.521089	0.551243	0.895206	0.879543	0.916996
Os01g0261200	0.878631	0.992378	0.879189	0.93378	0.830547	0.828604	0.683797	0.939497	0.897556	0.948063	0.952233	0.915041	0.963884	0.708242	0.531178	0.759944	0.890511	0.987166	0.940921	0.488301	0.907983	0.749791	0.594576	0.931367	0.998774	0.76986	0.566732	0.873292	0.979469	0.968094	0.969819	0.980566	0.819707	0.972591	0.697573	0.816855	0.977445	0.823136	0.874577	0.760661	0.948913	0.638854	0.806349	0.979271	0.983934	0.563187	0.958677	0.978041	1
Os01g0261500	0.787014	0.963244	0.921041	0.93462	0.533473	0.805561	0.969422	0.900998	0.957691	0.572073	0.970729	0.977544	0.881615	0.861392	0.918376	0.799022	0.0843963	0.486301	0.894295	0.98057	0.710398	0.893175	0.454059	0.705763	0.950293	0.95824	0.99054	0.584245	0.429799	0.757593	0.52123	0.873221	0.899976	0.945257	0.91991	0.182756	0.978375	0.982417	0.839246	1	0.833858	0.931238	0.766032	0.650235	1	0.924601	1	0.922888	0.609711
Os01g0262600	0.889834	0.609855	0.983641	0.973018	0.961085	0.72315	0.952451	0.884605	0.916127	0.846177	0.857914	0.970269	0.870037	0.564892	0.776625	0.981688	0.887621	0.913442	0.840395	0.698877	0.714664	0.495933	0.940613	0.894852	0.774156	0.96832	0.900744	0.644877	0.956805	0.972462	0.954841	0.775602	0.989716	0.244692	0.665951	0.970233	0.990249	0.993996	0.528993	0.985239	0.267359	0.978139	0.987638	0.966765	0.953311	0.971664	0.942844	0.922888	0.745932
Os01g0262700	0.926798	0.43006	0.953702	0.765336	0.985613	0.844402	0.99245	0.588023	0.700922	0.496483	0.420024	0.999985	0.371469	0.945939	0.240057	0.213227	0.848648	0.973043	0.757656	0.0792226	0.915284	0.971679	0.997167	0.966731	0.636639	0.0877646	0.648528	0.86767	0.72963	0.823538	0.161472	0.975092	0.2463	0.994989	0.998638	0.595117	0.359665	0.6749	0.40185	0.997752	0.310284	0.569233	0.893147	0.852202	0.954007	0.966213	0.692594	0.770101	0.391935
Os01g0263500	0.905169	0.799149	0.98322	0.510171	0.966103	0.933043	0.870756	0.768267	0.813342	0.876137	0.406485	0.836747	0.988813	0.91495	0.355931	0.935345	0.879986	0.912459	0.568076	0.98538	0.983291	0.886413	0.333335	0.715548	0.956926	0.747324	0.96386	0.985192	0.899134	1	0.528057	0.820279	0.765258	0.851728	0.565203	0.860531	0.412822	0.982757	0.728738	0.979704	0.798348	0.884049	0.974636	1	0.935796	0.807449	0.924945	0.832908	0.780153
Os01g0264000	0.278641	0.752401	0.886257	0.776366	0.893961	0.391077	0.83684	0.937342	0.928566	1	0.990304	0.579091	0.886588	0.975364	0.777614	0.8144	0.832849	0.314264	0.179711	9.14829e-10	0.332979	0.777349	0.395738	0.64387	0.842236	0.734193	0.640305	0.937374	0.946545	0.515082	0.95135	3.25645e-05	0.973705	0.972705	0.754352	1	0.94622	0.499854	0.991982	0.0839703	0.64711	0.776609	0.986956	0.672205	0.13871	0.765694	0.982876	0.860968	0.376492
Os01g0264500	0.976205	0.981581	0.988719	0.887467	0.705459	0.702201	0.540171	0.511299	0.225938	0.0712195	0.0770155	0.526308	0.354441	0.278337	0.927045	0.848165	0.994265	0.512423	0.813463	0.934404	0.650058	0.57964	0.17274	0.865285	0.774859	0.577368	0.885593	0.993737	0.987915	0.988694	0.816576	0.965313	0.136051	0.125596	0.413906	0.327884	0.723294	0.839682	0.609961	0.113493	0.748699	0.984855	0.982451	0.994799	0.977438	1	0.930811	0.707647	0.285645
Os01g0264700	0.746428	0.930784	0.894475	0.943035	0.635629	0.965955	0.84605	0.976352	0.934609	0.953823	0.742249	0.995246	0.926164	0.469517	0.388275	0.944053	0.94311	0.948597	0.920092	0.964906	0.844909	0.939699	0.900685	0.978861	0.938503	0.92497	0.893824	0.878134	0.996341	0.862939	0.89036	0.882624	0.889671	0.691872	0.995196	0.997717	0.740523	0.901738	0.978675	0.92566	0.528814	0.540443	0.441957	0.892898	0.711302	0.794382	0.933279	0.711223	0.987072
Os01g0264900	0.23635	0.375256	0.988291	0.717939	0.97316	0.754487	0.977015	0.99151	0.876401	0.864189	0.426039	0.790556	0.599807	0.41659	0.719182	0.995019	0.871733	0.90649	0.986618	0.39808	0.976712	0.930498	0.279477	0.111064	0.778003	0.707583	0.774171	0.736895	0.961298	0.975991	0.687485	0.902538	0.157283	0.982214	0.789408	0.498387	0.756324	0.839162	0.942955	0.338222	0.544826	0.979625	0.987638	0.95018	0.0395258	0.999915	0.995829	0.920137	0.550118
Os01g0265200	0.767561	0.903477	0.856918	0.821734	0.998694	0.845939	0.910951	0.990927	0.933279	0.914171	0.999106	0.981038	0.999859	0.985557	0.952998	0.7533	0.890511	0.983929	0.882918	0.664042	0.604562	0.843494	0.110076	0.953092	0.388823	0.86421	0.81975	0.9424	1	0.783455	0.975498	0.991981	0.702961	0.67186	0.861901	0.140034	0.93854	0.840944	0.981186	0.983166	0.936529	0.852086	0.802799	0.966765	0.953004	0.967233	0.981132	0.60892	0.731646
Os01g0265400	0.837178	0.820396	0.708459	0.975687	0.985613	0.862684	0.166687	0.737889	0.826925	0.596395	0.922644	0.975638	0.890939	0.731675	0.92684	0.867942	0.851819	0.822259	0.785729	0.580281	0.900489	0.960994	0.704571	0.838093	0.283944	0.719633	0.612372	0.893759	0.961298	1	0.963115	0.926757	0.383846	0.620811	0.994657	0.816752	0.841522	0.608178	0.7091	0.904686	0.813964	0.83727	0.48495	0.977716	0.830034	0.487405	0.97286	0.67043	0.993142
Os01g0265700	0.993126	0.899039	0.703375	0.94966	0.967118	0.761803	0.343428	0.985611	0.480293	0.717216	0.978935	0.709374	0.967137	0.646544	0.898817	0.606625	0.564404	0.915259	0.780189	0.679829	0.994627	0.796738	0.987052	0.881512	0.694136	0.736074	0.941325	0.890789	0.127088	0.919918	0.807747	0.968462	0.995912	0.865021	0.985178	0.576655	0.910216	0.936773	0.394646	0.973911	0.74434	0.839108	0.987638	0.948788	0.0116959	0.903668	0.965422	0.950972	0.975854
Os01g0265800	0.961841	0.944682	0.867993	0.975414	1	0.773335	0.95024	0.695596	0.761318	0.877052	0.639085	0.538082	0.569571	0.636311	1	0.901806	0.913316	0.734157	0.801551	0.767644	0.210443	1	0.835153	0.990761	0.903437	0.857018	0.366657	0.656844	0.999748	0.571193	0.958775	0.936049	0.398132	0.969893	0.800381	0.971721	0.768134	0.947298	0.705095	0.210831	0.862069	0.756292	0.781639	0.940123	0.899556	0.504198	0.952231	0.630121	0.99899
Os01g0266200	0.942077	0.992907	0.885132	0.961647	0.687532	0.0977963	0.220125	0.65761	0.798299	0.893098	0.97818	0.926881	0.955665	0.990323	0.973121	0.813249	0.843523	0.626035	0.651353	0.970452	0.824019	0.902687	0.641174	0.993076	0.265421	0.686648	0.558957	0.631492	0.891201	0.989854	0.720678	0.513907	0.93687	0.690537	0.886594	0.927619	0.481139	0.775568	0.970991	0.989127	0.901216	0.984855	0.688799	0.502476	0.989242	0.845015	0.677603	0.59199	0.716669
Os01g0266500	0.754736	0.236566	0.972175	0.994535	0.997343	0.676726	0.738311	0.0419509	0.602349	0.953378	0.977811	0.819968	0.834604	0.874637	0.16701	0.89014	0.997493	0.585197	0.0426932	0.756444	0.791108	0.849612	0.616014	0.791004	0.0342037	0.591916	0.896855	0.811859	0.973316	0.950574	0.704317	0.106592	0.90448	0.999316	0.725163	0.899898	0.993525	0.69027	0.965278	0.861783	0.103261	0.992855	0.956201	0.981244	0.681358	0.139436	0.771126	0.720944	0.780153
Os01g0266600	0.73417	0.966208	0.834918	0.250852	0.985613	0.491395	0.635324	0.0119577	0.987788	0.836329	0.672383	0.977544	0.65707	0.966883	0.902708	0.908018	0.973645	0.876843	0.580294	0.936045	0.331717	0.948786	0.831465	0.655581	0.956002	0.940359	0.353014	0.516971	0.484192	0.765681	0.813147	0.0333301	0.659172	0.0995585	0.781468	0.961598	0.403848	0.851534	0.639274	0.954366	0.836224	0.996745	0.93667	0.943938	0.958932	0.877486	0.996005	0.940916	0.923953
Os01g0266800	0.752854	0.964759	0.933376	0.819469	0.97316	0.716575	0.716642	0.793488	0.82537	0.574422	0.93876	0.752791	0.944735	0.453978	0.878302	0.964106	0.769675	0.708424	0.9529	0.658871	0.998841	0.947138	0.762977	0.253843	0.710968	0.797705	0.640749	0.975081	0.576136	0.921402	0.700145	0.277894	0.00367315	0.0327754	0.757705	0.764302	0.913186	0.893124	0.857318	0.887691	0.879482	0.620892	0.542251	0.77579	0.769765	0.828943	0.952718	0.556089	0.0273041
Os01g0267100	0.0218986	0.782376	0.753987	0.998398	0.992601	0.754487	0.735742	0.875999	0.974596	0.811252	0.910091	0.935098	0.765454	0.783033	0.447718	0.978419	0.968241	0.778905	0.597728	0.654673	0.942338	0.828059	0.939295	0.956756	0.773181	0.971363	0.615911	0.748188	0.938353	0.98088	0.992388	0.219251	0.0323257	0.934344	0.783674	0.862244	0.928451	0.849209	0.965393	0.718234	0.887253	0.995704	0.992503	0.759987	0.921137	0.515027	0.0364944	0.940606	0.984433
Os01g0267200	0.793056	0.758802	0.872882	0.842063	0.980248	0.324642	0.788088	0.865064	0.978511	0.642835	0.969554	0.990608	0.836722	0.236804	0.656623	0.718288	0.942024	0.776993	0.730283	0.805415	0.601303	0.768352	0.740235	0.734205	0.265223	0.731477	0.685482	0.869963	0.956095	0.824768	0.861876	0.901193	0.965136	0.82784	0.945937	0.963723	0.967613	0.978202	0.748749	0.473012	0.766924	0.845792	0.782112	0.887078	0.987716	0.968531	0.925517	0.832908	0.488397
Os01g0267400	0.946995	0.934009	0.966288	0.380462	0.97624	0.884085	0.940985	0.937342	0.646488	0.987022	0.542137	0.906985	0.924612	0.925794	0.343341	0.972475	0.430386	0.927783	0.488034	0.670906	0.883146	0.878557	0.435841	0.473898	0.927225	0.83174	0.814196	0.648636	0.976923	0.969343	0.95205	0.932946	0.87387	0.934344	0.42417	0.870348	0.699558	0.958229	0.839182	0.775233	0.718035	0.890001	0.992131	0.969329	0.877756	0.9541	0.851167	0.95625	0.894879
Os01g0267900	0.812897	0.944682	0.988669	0.0789214	1	1	0.90328	0.945747	0.591871	0.372151	0.95491	0.940479	0.975618	0.335388	0.792977	0.930247	0.952895	0.775905	0.997392	0.471561	0.921692	0.423089	0.949316	0.930809	0.588346	0.879876	0.689675	0.735247	0.74059	0.863894	0.995004	0.804401	0.549519	0.658341	0.388082	0.971721	0.974889	0.972261	0.778637	0.419661	0.857976	0.796048	0.762127	0.980288	0.759963	0.997877	0.973743	0.939861	0.981186
Os01g0268100	0.957864	0.99011	0.697568	0.900808	0.97783	1	0.993695	0.861944	0.778856	0.922356	0.569302	0.561041	1	0.780996	0.95893	0.294257	0.942477	0.778905	0.930808	0.793797	0.575881	0.0651535	0.845975	0.40233	0.254403	0.930816	0.759371	0.902519	0.898625	0.970262	0.953943	0.934707	0.531893	0.646486	0.978869	0.752057	0.272655	0.408354	0.976078	0.841689	0.947739	0.852086	0.994826	0.963497	0.965661	0.938979	0.82	0.891629	0.98684
Os01g0268300	0.861508	0.463108	0.924639	0.000189378	0.0112004	0.195064	0.938625	0.985895	0.732905	0.88469	0.822093	0.593233	0.677273	0.995074	0.988403	0.784254	0.584902	0.839189	0.98046	0.607483	0.725822	0.281304	0.496058	0.797289	0.901559	0.95498	0.725027	0.862523	0.8437	0.92961	0.924092	1	0.950468	0.67186	0.178578	0.411149	0.571876	0.632636	0.992367	0.811419	0.667983	0.359746	0.946259	0.975928	0.664786	0.963587	0.308378	0.0861007	0.250197
Os01g0268800	0.341321	0.981652	0.93221	0.928301	0.980248	0.893537	0.942646	0.871131	0.895689	0.896648	0.919542	0.818836	0.962319	0.715321	0.924757	0.972081	0.981858	0.988696	0.899578	0.698934	0.885664	0.703927	0.929394	0.886473	0.476235	0.633212	0.79276	0.926147	0.985882	0.914787	0.754883	0.73352	0.656564	0.657651	0.885195	0.718231	0.987656	0.689881	0.946868	0.709162	0.201134	1	0.930997	0.800168	0.839027	0.644938	0.955012	0.923405	0.967098
Os01g0268900	0.534371	0.70461	0.920889	0.869788	0.935384	1	0.61871	0.971783	0.915349	0.841767	0.562258	0.881431	0.95542	0.96573	0.970761	0.946181	0.751378	1	0.943148	0.465537	0.725543	0.937138	0.172989	0.425673	0.937782	0.598198	0.981734	0.927265	0.973316	0.711606	0.770132	0.769812	0.83572	0.952952	0.510633	0.320357	0.625992	0.469883	0.975479	0.841384	0.968879	0.798989	0.627041	0.990269	0.947581	0.968531	0.813255	0.891629	0.231959
Os01g0269000	0.171715	0.997889	0.938653	0.918715	0.989586	0.985039	0.885057	0.713971	0.650495	0.936583	0.792024	0.99393	0.834442	0.358887	0.988403	0.832881	0.944163	0.0249122	0.97189	0.385008	0.718733	0.865628	0.721357	0.769321	0.986831	0.970524	0.829699	0.985192	0.943872	0.865529	0.401408	0.9959	0.651211	0.782546	0.903568	0.67019	0.613284	0.95778	0.981296	0.760285	0.106589	0.999246	0.979926	0.969329	0.899556	0.812418	0.945598	0.83453	0.886251
Os01g0269100	0.887218	0.943508	0.982056	0.949882	0.778205	0.942601	0.977863	0.99151	0.43645	0.929602	0.905421	0.764066	0.970336	0.843399	0.92805	0.853967	0.888051	0.64956	0.71351	0.533276	0.826694	0.281515	0.983249	0.802263	0.772487	0.997412	0.598552	0.859094	0.974111	0.793815	0.96371	0.874487	0.994407	0.830791	0.739532	0.504916	0.324742	0.98003	0.983536	0.889024	0.525053	0.985133	0.784485	0.670696	0.983934	0.854409	0.87577	0.886491	0.773603
Os01g0269900	0.991082	0.972165	0.992113	0.948834	0.854352	0.963735	0.821381	0.597561	0.905272	0.965088	0.519612	0.639347	0.603184	0.959898	0.839259	0.921233	0.679228	0.99603	0.977962	0.285192	0.991904	0.839488	0.968225	0.74249	0.961029	0.614708	0.980624	0.998461	0.981621	0.992704	0.907834	0.970678	0.544591	0.928917	0.772875	0.933355	0.919766	0.769814	0.953565	0.950644	0.945429	0.939315	0.95036	0.979842	0.703926	0.845447	0.640526	0.941373	0.482925
Os01g0270100	0.149517	0.874106	0.918761	0.880321	0.98498	0.800805	0.976835	0.842106	0.923935	0.976808	0.819976	0.711645	0.158053	0.986381	0.838351	0.868645	0.918135	0.956186	0.850603	0.941509	0.926454	0.219458	0.021878	0.87244	0.446276	0.739745	0.989594	0.579992	0.890927	0.994326	0.993271	0.802431	0.750806	0.977705	0.518975	0.579675	0.992315	0.737313	0.812592	0.936821	0.819222	0.660967	0.934068	0.9011	0.946908	0.895816	0.712398	0.259723	0.208325
Os01g0270300	0.684822	0.791951	0.88372	0.959924	0.514731	0.0166857	0.600211	0.0895216	0.210801	0.857238	0.579158	0.984586	0.0386681	0.485329	0.73807	0.670121	0.728134	0.157819	0.943695	0.0319272	0.991532	0.597928	0.885637	0.529024	0.459687	1.53953e-11	0.511812	0.905816	0.993443	0.729064	0.17532	0.171698	0.0178979	0.987064	0.000522761	0.923578	0.724828	0.943824	0.234603	0.429263	0.695249	0.848045	0.700485	0.700807	0.847408	0.0362835	0.953572	0.735166	0.939648
Os01g0271200	0.927898	0.598804	0.894311	0.910231	0.984419	0.976846	0.76086	0.995778	0.926352	0.993016	0.891811	0.903013	0.994869	0.939347	0.855614	0.899346	0.894731	0.881434	0.732929	0.825448	0.267343	0.982152	0.997167	0.67619	0.678882	0.96604	1	0.790436	0.990514	0.741916	0.967172	0.926757	0.912792	0.57707	0.626439	0.80559	0.489263	0.821221	0.981296	0.979732	0.431624	0.903586	0.583767	0.92268	0.996119	1	0.726239	0.586929	0.889466
Os01g0271400	0.540661	0.962322	0.96163	0.576479	0.997299	0.747453	0.993054	0.280385	1	0.37635	0.512023	0.914968	0.953167	0.983796	0.930773	0.956083	0.877734	0.783288	0.918102	0.50028	0.834934	0.803049	0.659509	0.865435	0.636639	0.0220149	0.0907234	0.293152	0.756725	0.681736	0.942822	0.870518	0.924842	0.543621	0.40646	0.0643895	0.111733	0.148549	0.413134	0.261783	0.162686	0.630557	0.89694	0.948788	0.59739	0.541978	0.963643	0.67159	0.344198
Os01g0271500	0.993126	0.986722	0.907992	0.947754	0.973353	0.931174	0.864491	0.778189	0.57043	0.999946	0.854452	0.889564	0.95399	0.563888	0.884221	0.863578	0.832849	0.491561	0.983224	0.917399	0.319874	0.816878	0.985103	0.778078	0.31771	0.550257	0.817526	0.890789	0.998922	0.163693	0.73531	0.908332	0.717241	0.663641	0.146654	0.969235	0.586881	0.783493	0.904956	0.926707	0.862993	0.908755	0.807728	0.886386	0.976543	0.609914	0.939208	0.634737	0.94107
Os01g0271700	0.905538	0.489852	0.928658	0.959924	0.987613	0.416508	0.892814	0.87414	0.722794	0.805495	0.271618	0.314025	0.694073	0.987162	0.6023	0.954395	0.612653	0.950155	0.870184	0.828365	0.921374	0.905697	0.503286	0.554287	0.689274	0.226791	0.411774	0.825651	0.971143	0.191339	0.95135	0.868449	0.83572	0.921384	0.717224	0.351401	0.583717	0.843204	0.445586	0.741096	0.396493	0.983375	0.756455	0.979842	0.891828	0.856375	0.456718	0.161469	0.378026
Os01g0272800	0.924956	0.807851	0.0650411	0.391628	0.221197	0.0748303	0.72058	0.660721	0.803611	0.76694	0.573831	0.994828	0.83381	0.927019	0.892691	0.989997	0.974916	0.929507	0.893131	0.842077	0.476435	0.414632	0.274128	0.766746	0.93168	0.672324	0.475606	0.990606	0.87834	0.98873	0.647607	0.161812	0.343883	0.0425592	0.000866834	0.87103	0.210557	0.493568	0.135136	0.748668	0.863759	0.492667	0.99873	0.938058	0.835306	0.522113	0.930277	0.623983	0.906367
Os01g0273000	0.962421	0.890556	0.792656	0.969442	0.948921	0.885756	0.889682	0.122392	0.916427	0.336233	0.960607	0.520166	0.748868	0.999967	0.755764	0.996216	0.495318	0.824887	0.914998	0.96425	0.24017	0.448373	0.246257	0.905505	0.839545	0.72317	0.503764	0.443302	0.998922	0.990728	0.989462	0.692254	0.965616	0.664723	0.984541	0.475478	0.995325	0.733077	0.824729	0.970556	0.924413	0.99793	0.979251	0.996633	0.935066	0.919246	0.946907	0.567923	0.520195
Os01g0273300	0.765989	0.853815	0.936541	0.841546	0.916147	0.84205	0.655811	0.652826	0.95495	0.695521	0.928642	0.994633	0.962319	0.847762	0.971219	0.741802	0.968241	0.94558	0.754874	0.40462	0.469717	0.914219	0.956105	0.940747	0.893686	0.750868	0.979626	0.965629	0.873699	0.84889	0.993271	0.982907	0.864436	0.974979	0.983757	0.789984	0.680293	0.904159	0.47945	0.380598	0.955114	0.540443	0.824988	0.990422	0.597919	0.596127	0.813042	0.672711	0.898847
Os01g0273500	0.901741	0.986678	0.763258	0.959188	0.978414	0.868933	0.914056	0.822861	0.823662	0.0679041	0.817061	0.36883	0.908462	0.901911	0.882942	0.492059	0.982247	0.944515	0.996118	0.91844	0.671913	0.792579	0.152824	0.803219	0.713216	0.977916	0.941325	0.896346	0.949125	0.907042	0.96371	0.901262	0.833354	1	0.786629	0.899898	0.977445	0.929812	0.926425	0.831757	0.61622	0.740432	0.998953	0.98174	0.909848	0.975417	0.827987	0.867914	0.48084
Os01g0275300	0.86201	0.924254	0.985912	0.809775	0.925123	0.730326	0.848594	0.99151	0.888692	0.613772	0.590106	0.36883	0.580926	0.0867402	0.94148	0.616102	0.963184	0.530327	0.9784	0.945547	0.995906	0.913051	0.725522	0.945082	0.119274	0.000427283	0.523034	0.727146	0.955647	0.913539	0.0847219	1	0.913847	0.895432	0.587255	0.446645	0.54417	0.581898	0.92688	0.851893	0.508616	0.972571	0.980857	0.981917	0.595687	0.915418	0.937222	0.869828	0.760315
Os01g0275600	0.871889	0.979685	0.507796	0.601502	0.984861	0.980555	0.945758	0.54824	0.390622	0.659776	0.623389	0.704056	0.864911	0.555985	0.682701	0.9989	0.873335	0.985288	0.975997	0.411944	0.540028	0.358645	0.907538	0.865285	0.520381	0.883859	0.303599	0.26779	0.985882	0.113857	0.813147	0.959335	0.915649	0.67186	0.846096	0.910535	0.196659	0.203072	0.763128	0.92522	0.40753	0.989717	0.306277	0.483581	0.932469	0.769493	0.212065	0.75422	0.918145
Os01g0276000	0.976747	0.936171	0.800362	0.683845	0.846906	0.639418	0.439169	0.483831	0.864117	0.0323306	0.0123138	0.989519	0.395904	0.921116	0.646751	0.784254	0.663388	0.854334	0.428465	0.917399	0.83575	0.874096	1.16241e-05	0.524366	0.595216	0.0162742	0.240336	0.899259	0.737022	0.865529	0.964625	0.853472	0.494299	0.584518	0.83651	0.0144945	0.180722	0.969093	0.702161	0.989835	0.687728	0.295752	0.99873	0.937683	0.850058	0.865783	0.851895	0.843459	0.234018
Os01g0276100	0.966254	0.979685	0.960675	0.949922	0.75589	0.637499	0.829208	0.365999	0.758003	0.753373	0.851199	0.998541	0.977919	0.999967	0.860466	0.801526	0.915851	0.959142	0.846782	0.5817	0.519237	0.539433	0.644742	0.79328	0.358842	0.247146	0.815231	0.947312	0.936146	0.935069	0.790248	0.943432	0.971413	0.971638	0.130635	0.980597	0.876553	0.779161	0.766225	0.799941	0.878401	0.891183	0.77202	0.994768	0.793944	0.955975	0.894578	0.998027	0.968682
Os01g0276500	0.519406	0.96937	0.911755	0.983438	0.936573	0.95051	0.867037	0.969918	0.909923	0.995686	0.988561	0.408247	0.787795	0.576205	0.960519	0.528673	0.9819	0.781938	0.847728	0.598169	0.648919	0.931086	0.690894	0.63179	0.415938	0.36765	0.653975	0.894731	0.87005	0.921273	0.944666	0.817906	0.939362	0.928397	0.9063	0.724144	0.267087	0.0977031	0.873995	0.763669	0.969427	0.41869	0.987638	0.963497	0.793906	0.538905	0.988152	0.981803	0.939648
Os01g0276700	0.82849	0.768609	0.910649	0.991705	0.954891	0.920912	0.990188	0.99151	0.484557	0.792258	0.695628	0.885548	0.938133	0.00143525	0.956461	0.942414	0.52361	1	0.699626	0.445054	0.185655	0.891337	0.776154	0.869281	0.652343	0.82875	1	0.965793	0.873699	0.94886	0.967172	0.723801	0.7387	0.876293	0.967392	0.802681	0.514188	0.95101	0.919521	0.919594	0.951976	0.83683	0.932739	0.996633	0.39815	0.866429	0.922747	0.911214	0.069076
Os01g0276800	0.958196	0.767304	0.872882	0.8952	0.461783	0.608989	0.853215	0.821764	0.908358	0.236842	0.802889	0.773588	0.66551	0.50663	0.96812	0.975895	0.91218	0.927783	0.998635	0.190012	0.99931	0.9055	0.828112	0.9239	0.715386	0.981072	0.854226	0.878134	0.971061	0.675674	0.715918	0.564691	0.175661	0.879579	0.621604	0.411487	0.980428	0.324079	0.886247	0.312436	0.502886	0.992855	0.766204	0.754522	0.239692	0.619532	0.995922	0.911214	0.641276
Os01g0276900	0.859309	0.986722	0.792656	0.705714	0.861984	0.678446	0.948386	0.808501	0.533378	0.384899	0.578214	0.326682	0.318467	0.955322	0.906244	0.631329	0.935942	0.956304	0.982538	0.385568	0.459847	0.923913	0.258882	0.601135	0.8769	0.109112	0.76774	0.742334	0.961299	0.563298	0.894419	0.793017	0.987547	0.623026	0.971279	0.64711	0.947882	0.466577	0.965393	0.635772	0.583777	0.999246	0.967711	0.630974	0.710467	0.644938	0.61526	0.887859	0.354077
Os01g0277500	0.916277	0.531277	0.939627	0.991641	0.800135	0.861481	0.942353	0.512267	0.999717	0.0764861	0.993953	0.96135	0.931732	0.965518	0.240021	0.535875	0.953939	0.946119	0.744962	0.955498	0.806875	0.853852	0.651002	0.868541	0.876643	0.669692	0.886292	0.127404	0.998128	0.798028	0.700145	0.943785	0.953081	0.923747	0.77645	0.90801	0.998802	0.981333	0.858157	0.989127	0.128217	0.927884	0.932739	0.59539	0.964344	0.785266	0.937527	0.969203	0.609013
Os01g0277600	0.938935	0.924254	0.98322	0.967418	0.976726	0.680674	0.614564	0.953559	0.98841	0.825032	0.839693	0.99046	0.834604	0.812452	0.743592	0.998925	0.988333	0.927783	0.374385	0.787705	0.672426	0.823096	0.966948	0.950923	0.993475	0.715834	0.725027	0.612053	0.990537	0.837086	0.857357	0.960973	0.877349	0.991602	0.270916	0.899279	0.850768	0.92209	0.866204	0.927409	0.621712	0.820779	0.93757	0.938502	0.899556	0.730721	0.90568	0.703338	0.340373
Os01g0277700	0.528954	0.791818	0.928658	0.204143	0.999617	0.935607	0.486349	1	0.68108	0.848593	0.883763	0.837337	0.586601	0.705624	0.930924	0.947529	0.736788	0.377496	0.525318	0.212888	0.865775	0.686174	0.365051	0.748377	0.832621	0.934061	0.582833	0.893759	0.897667	0.515845	0.984271	0.635911	0.911506	0.996328	0.848061	0.852902	0.965384	0.553799	0.789068	0.857594	0.990993	0.842109	0.303114	0.977306	0.960906	0.990541	0.99107	0.461604	0.753813
Os01g0278000	0.126085	0.964759	0.753987	0.910231	0.601336	0.674411	0.405966	0.749515	0.491131	0.785839	0.974944	0.977887	0.92434	0.940173	0.919605	0.968864	0.985596	0.0514347	0.987413	0.905048	0.39114	0.596302	0.880788	0.841445	0.678487	0.780774	0.929422	0.965629	0.940526	0.897997	0.565612	0.868449	0.951076	0.950249	0.907047	0.965018	0.876672	0.995793	0.9306	0.920769	0.896034	0.788081	0.711279	0.903503	0.994215	0.133119	0.853565	0.709747	0.986761
Os01g0278200	0.999251	0.985307	0.98322	0.881786	0.890693	0.221898	0.93504	0.858741	0.948533	0.371204	0.842563	0.902083	0.984759	0.937127	0.855186	0.84789	0.996586	0.794514	0.447931	0.407037	0.994083	0.987968	0.791095	0.79367	0.963927	0.967483	0.965139	0.992616	0.982545	0.994326	0.954297	0.105747	0.67822	0.810052	0.92239	1	0.521163	0.704495	0.736377	0.979597	0.813964	0.980295	0.982451	0.963531	0.529707	0.706013	0.778956	0.978377	0.916996
Os01g0278466	0.811161	0.948998	0.957425	0.954706	0.992438	0.648325	0.913699	0.863139	0.949185	0.913665	0.964592	0.968591	0.952222	0.755081	0.902708	0.945464	0.9427	0.955371	0.984838	0.907401	0.942347	0.863347	0.783415	0.956207	0.898913	0.809632	0.970351	0.990606	0.956095	0.995684	0.89036	0.94191	0.943008	0.861015	0.979659	0.986076	0.762951	0.949334	0.96544	0.880072	0.955461	0.589898	0.826874	0.769851	0.928938	0.978083	0.706616	0.989742	0.731227
Os01g0278600	0.962421	0.710935	1	0.989851	0.98665	0.952749	0.677257	0.986482	0.98841	0.922843	0.980518	0.924804	0.876826	0.798881	0.710255	0.993252	0.942477	0.331347	0.975806	0.584461	0.970886	0.793335	0.986678	0.955108	0.689274	0.230299	0.990091	0.679011	0.973715	0.999084	0.997334	0.769812	0.102434	0.953439	0.87956	0.990779	0.513211	0.998271	0.824729	0.910063	0.975257	0.813611	0.809876	0.931919	0.933698	0.863155	0.902547	0.986414	0.846296
Os01g0278900	0.793836	0.990448	0.932159	0.510171	0.307592	0.0456648	0.343428	0.0109485	0.337844	0.207076	0.121102	0.828728	0.834442	0.989903	0.633232	0.84789	0.986231	0.881434	0.450587	0.72541	0.478682	0.891309	0.890248	0.434818	0.224183	0.974224	0.334668	0.0947393	0.442574	0.640094	0.709606	1	0.964154	0.533686	0.467395	0.804471	0.737319	0.187922	0.627615	0.0506596	0.00164473	0.21409	0.0745853	0.228263	0.0958167	0.00309864	0.643892	0.0353419	0.209812
Os01g0279100	0.12138	0.978239	0.0155266	0.724101	0.106471	0.0103496	0.973069	0.978294	0.702586	0.176973	0.371855	0.831801	0.982978	0.903186	0.853302	0.857751	0.383535	0.00105391	2.26978e-07	0.00192381	0.308301	0.386058	0.980635	0.928333	0.0127459	0.0476212	0.965507	0.817043	0.713075	0.442245	0.00790125	4.30401e-07	1.15194e-05	0.000209321	0.00332584	0.446645	0.611359	0.00632445	0.423385	0.977946	0.811627	0.848045	0.0650126	0.369416	0.189609	0.0775234	0.0345963	0.000136541	0.0218514
Os01g0279200	0.958196	0.948959	0.97697	0.959924	0.985613	0.594438	0.536637	0.99151	0.916271	0.489577	0.976639	0.996081	0.788823	0.939347	0.855186	0.962077	0.919466	0.821589	0.122657	0.218383	0.719364	0.319169	0.789458	0.898594	0.739529	0.964205	0.830279	0.0404146	0.906547	0.986247	0.913015	0.544536	0.00800626	0.794466	0.769711	0.748709	0.898862	0.923591	0.950796	0.804027	0.950417	0.840438	0.963032	0.969329	0.967466	0.870025	0.932558	0.556089	0.804096
Os01g0279300	0.871833	0.963648	0.81039	0.98285	0.914418	0.217138	0.985612	0.907644	0.929009	0.485918	0.247228	0.779314	0.0412001	0.846357	0.698141	0.952147	0.95309	0.110073	0.431029	0.853249	0.94789	0.950536	0.753806	0.191446	0.550483	0.00362456	0.746645	0.835222	0.952197	0.942786	0.943204	0.376164	0.753357	0.493594	0.765676	0.689373	0.0996714	0.980281	0.426437	0.625815	0.570911	0.812028	0.318443	0.810772	0.623797	0.976338	0.661796	0.740828	0.729773
Os01g0279400	0.928206	0.936244	0.79257	0.934686	0.989586	0.502049	0.775527	0.989724	0.767303	0.935515	0.78505	0.96135	0.952222	0.988467	0.965745	0.997089	0.93054	0.343794	0.478817	0.821735	0.969935	0.0258432	0.833239	0.837863	0.633926	0.456251	0.982966	0.595899	0.980954	0.927461	0.518407	0.728566	0.994407	0.85574	0.989035	0.715091	0.766234	0.671607	0.897113	0.776361	0.924413	0.852242	0.954087	0.976724	0.618668	0.666312	0.746887	0.966856	0.652638
Os01g0279700	0.0942217	0.0732898	0.834918	0.519473	0.176143	0.558589	0.485862	0.862629	0.869588	0.973795	0.89553	0.871525	0.810773	7.64217e-05	0.573316	0.947529	0.974916	0.927783	0.455493	0.0944161	0.160127	0.470067	0.333665	0.657612	0.356797	0.00173518	0.983224	0.998426	0.991507	0.782301	0.805915	0.159889	0.461476	6.33853e-05	0.389196	0.65075	0.968115	0.863636	0.97009	0.809169	0.936326	0.509469	0.878635	0.788702	0.8305	0.694532	0.208168	0.179597	0.441889
Os01g0279900	0.958561	0.951606	0.942542	0.998398	0.897298	0.933043	0.895411	0.98053	0.985906	0.339473	0.978224	0.83071	0.859471	0.349994	0.788079	0.787879	0.913316	0.980662	0.930808	0.698359	0.906805	0.615469	0.589325	0.967131	0.998774	0.612556	0.834317	0.996502	0.953336	0.82789	0.880843	0.960973	0.927257	0.892911	0.710653	0.689204	0.38196	0.996497	0.895977	0.691228	0.910033	1	0.994705	0.998015	0.509849	0.865871	0.832734	0.510717	0.86631
Os01g0280000	0.878631	0.204674	0.972703	0.974923	0.864113	0.984314	0.771155	0.971783	0.702146	0.854008	0.988233	0.866066	0.905956	0.248512	0.261755	0.970315	0.648851	0.112985	0.826147	0.743445	0.782514	0.986035	0.980214	0.931751	0.918737	0.554174	0.836209	0.0457638	0.902219	0.975379	0.0734539	0.313852	0.992657	0.934078	0.282984	0.987654	0.968115	0.983474	0.965393	0.915459	0.257392	0.973358	0.55331	0.226071	0.881832	0.895229	0.39672	0.993099	0.929345
Os01g0281000	0.934606	0.901132	0.988669	0.694176	0.740427	0.00191811	1	0.922837	0.730236	0.465066	0.993735	0.566049	0.989012	0.276932	0.994304	0.962424	0.779328	0.940674	0.10883	0.981155	0.331717	0.806127	0.993229	0.69331	0.564174	0.633056	0.598034	0.744444	0.991091	0.955812	0.99739	0.00331368	0.485951	0.895547	0.411473	0.519922	0.444688	0.693112	0.993272	0.750883	0.936326	0.858983	0.959451	0.756686	0.322203	0.970045	0.814861	0.640693	0.482119
Os01g0281100	0.938118	0.919814	1	0.567147	0.961085	0.93061	0.849826	0.140082	0.632257	0.993016	0.922644	0.748547	0.906724	0.827574	0.655096	0.779722	0.973453	0.658834	0.715023	0.665352	0.886565	0.828315	0.42346	0.962149	0.793713	0.679247	0.616515	0.653582	1	1	0.922063	0.729177	1	0.022772	0.354275	0.820373	0.955669	0.685974	0.811543	0.747595	0.972799	1	0.96842	0.984706	0.984858	0.00792708	0.320431	0.684874	0.691257
Os01g0281400	0.432825	0.748576	0.936541	0.987726	0.936116	0.805671	0.78802	0.993518	0.866656	0.749467	0.992736	1	0.92434	0.612625	0.309371	0.917015	0.584902	0.942542	0.931509	0.62916	0.845719	0.462427	0.759664	0.920672	0.948875	0.0721018	0.831178	0.890371	0.997527	0.930105	0.948907	0.488602	0.674728	0.90934	0.976869	0.997323	0.977445	0.95778	0.563638	0.552616	0.831817	0.728527	0.952808	0.938058	0.770667	0.835805	0.987699	0.849259	0.926525
Os01g0282800	0.691894	0.422698	0.867993	0.0848227	0.407709	0.809088	0.156315	0.386878	0.903052	0.954525	0.924767	0.904339	0.31273	0.737716	0.806661	0.917015	0.968241	0.368134	0.958373	0.821794	1	0.86914	0.377401	0.73542	0.327651	0.043251	0.746002	0.96054	0.610642	0.951187	0.332634	0.562921	0.913847	0.24693	0.789878	0.967081	0.304567	0.522034	0.265647	0.996458	0.984946	0.875213	0.983735	0.399538	0.915613	0.907252	0.952718	0.704611	0.28247
Os01g0283100	0.704224	0.991125	0.972019	1	0.992057	0.935727	0.245973	0.976218	0.816174	0.236836	0.981883	0.87867	0.949621	0.812514	0.669562	0.995616	0.976809	0.996207	0.632682	0.732226	0.622829	0.920312	0.81517	0.738273	0.541174	0.905937	0.842844	0.914202	0.411577	0.890803	0.95135	0.700436	0.127517	0.763387	0.769172	0.737241	0.993022	0.967483	0.844703	0.814594	0.829053	0.973892	0.970886	0.994799	0.804583	0.500827	0.707499	0.853814	0.609711
Os01g0283300	0.909959	0.994013	0.846398	0.815638	0.779014	0.997437	0.912202	0.94962	0.967362	0.999928	0.701302	0.213612	0.0722829	0.47279	1	0.936322	0.431842	0.128089	0.817544	0.628114	0.931322	0.974364	0.558923	0.976713	0.576045	0.0420596	0.774171	0.214539	0.966913	1	0.906355	0.933054	0.687133	0.692321	0.875294	0.740614	0.790989	0.628528	0.58704	0.702282	0.93297	0.167032	0.798629	0.990118	0.934756	0.874104	0.988671	0.944876	0.946293
Os01g0283500	0.975608	0.924684	0.938653	0.922266	0.961085	0.986176	0.591745	0.636291	0.43645	0.864962	0.989464	0.890734	0.999482	0.407409	0.852881	0.993318	0.675555	0.983681	0.855163	0.669208	0.99165	0.72075	0.941362	0.89956	0.340805	0.839514	0.980588	0.830659	0.962803	0.988694	0.989383	0.820598	0.955568	0.862254	0.773436	0.899898	0.962726	0.521896	0.856817	0.891894	0.840136	0.999246	0.921069	0.995821	0.944499	0.949516	0.986085	0.725381	0.853631
Os01g0284700	0.803851	0.63615	0.906046	0.97217	0.992438	0.824284	0.913699	0.976778	0.891883	0.000250972	0.0737308	0.808554	0.790974	0.845849	0.712717	0.989997	0.650044	0.821589	0.977432	0.223396	0.881577	0.989565	0.0401324	0.715548	0.324986	0.601543	0.965507	0.96054	0.928739	0.971516	0.59781	0.911918	0.453943	0.957349	0.961023	0.406995	0.226182	0.367571	0.625648	0.772775	0.607988	0.937621	0.594847	0.916996	0.640168	0.844662	0.999954	0.817495	0.446229
Os01g0286000	0.637183	0.733333	0.990729	0.919888	0.845576	0.742626	0.958463	0.483831	0.891573	0.470516	0.664171	0.954216	0.882171	0.74873	0.96812	0.903977	0.846955	0.978604	0.760029	0.283774	0.902608	0.620489	0.730662	0.875861	0.842405	0.289817	0.652424	0.881712	0.998128	0.842449	0.984839	1	0.18009	0.683811	0.882915	0.926586	0.799026	0.794422	0.875271	0.896775	0.813964	0.570478	0.658233	0.950881	0.847408	0.747781	0.651044	0.791881	0.845907
Os01g0286100	0.967789	0.701061	0.70526	0.998398	0.685068	0.239724	0.811887	0.0858839	0.0969159	0.120443	0.115476	0.919635	0.889348	0.896224	0.933757	0.268839	0.981356	0.174195	0.0191534	0.0456879	0.0548928	0.297269	0.601403	0.851069	0.963326	0.289517	0.956605	0.950846	0.957856	0.890803	0.732464	0.0144373	0.00695939	1.18588e-05	0.00946484	0.604229	0.0795667	0.744885	0.430226	0.846205	0.800417	0.998964	0.518758	0.0861536	0.4741	0.895158	0.344386	0.0461558	0.0360044
Os01g0286600	0.715226	0.732046	0.984879	0.642743	0.635629	0.378051	0.924546	0.810822	0.900406	0.78024	0.600724	0.992189	0.912043	0.00532576	0.801856	0.896091	0.935942	0.865837	0.900683	0.392567	0.853662	0.536482	0.852167	0.713476	0.817483	0.78314	0.957213	0.886583	0.873699	0.656664	0.248962	0.955308	0.765258	0.968269	0.662381	0.379099	0.0838278	0.999836	0.0530467	0.900094	0.966656	0.646667	0.987638	0.541895	0.669073	0.994519	0.829145	0.925829	0.0712158
Os01g0287700	0.870019	0.98798	0.998804	0.898502	0.992438	0.957246	0.95316	0.417379	0.881215	0.738846	0.678192	0.900378	0.894824	0.883834	0.743592	0.848165	0.97815	0.968593	0.456022	0.995562	0.700358	0.88203	0.753572	0.778078	0.834647	0.999109	0.806638	0.870899	0.735511	0.968956	0.928822	0.993986	0.831309	0.210302	0.979946	0.608877	0.692663	0.940934	0.932186	0.927409	0.976993	0.981801	0.954451	0.994799	0.996689	0.815642	0.2993	0.00491184	0.7409
Os01g0290000	0.811161	0.99011	0.932277	0.876479	0.997299	0.98182	0.976835	0.949841	0.986548	1	0.958237	0.896051	0.97524	0.291239	0.525615	0.972557	0.749696	0.0645536	0.976226	0.299844	0.762814	0.416242	0.726094	0.81608	0.879792	0.533251	0.580607	0.905006	0.991091	0.99649	0.742067	0.926757	0.933289	0.541454	0.98128	0.777424	0.996388	0.326235	0.981186	0.373578	0.861347	0.961357	0.927012	0.983909	0.927814	0.760834	0.823741	0.985112	0.606767
Os01g0290100	0.788456	0.979685	0.964237	0.996914	0.671845	0.988722	0.899954	0.973036	0.759344	0.731633	0.837219	0.963867	0.954503	0.752029	0.701238	0.759944	0.844508	0.726618	0.969522	0.637236	0.752046	0.525845	0.993281	0.610315	0.946346	0.794904	0.960972	0.29886	0.744386	0.765559	0.570532	0.982785	0.994043	0.999946	0.46693	0.98005	0.757526	0.957867	0.904811	0.461042	0.177334	0.82862	0.96243	0.93462	0.976827	0.916988	0.905521	0.83453	0.995048
Os01g0290700	0.571836	0.988895	0.970577	0.934686	0.874669	0.202797	1	0.979067	0.534598	0.904126	0.985356	0.691749	0.963338	0.822477	0.987323	0.936322	0.953939	0.954425	0.80567	0.60501	0.861468	0.539762	0.658395	0.730379	0.93705	0.612066	0.941325	0.891129	0.968241	0.450921	0.658219	0.693472	0.990411	0.855089	0.654818	0.87408	0.98851	0.64445	0.724278	0.797907	0.390579	0.975696	0.938383	0.958741	0.678292	0.995357	0.991052	0.568499	0.970084
Os01g0292200	3.01064e-05	0.992163	0.906046	0.92	0.586791	0.00675778	0.845128	0.882368	0.000282583	0.0793607	0.293485	0.833295	0.296061	0.259237	0.918017	0.935345	0.707843	0.260812	0.0525206	0.000248508	0.311362	0.000148507	0.180359	0.272166	0.854256	0.895316	0.0708668	0.989037	0.986655	0.72126	0.0331401	0.005214	1.63932e-13	0.267353	0.137701	0.866887	0.58327	0.0193428	0.25144	0.636177	0.250595	0.573062	0.818058	0.981244	0.8305	0.100214	0.000251984	0.848695	0.73795
Os01g0292700	0.778246	0.975419	0.995466	0.728231	0.916586	0.946691	0.810949	0.992036	0.627205	0.73924	0.922832	0.998541	0.977919	0.986849	0.847025	0.669905	0.999789	0.934313	0.757656	0.0514867	0.598059	0.225395	0.939644	0.565691	0.976666	0.351888	0.682139	0.758795	0.946704	0.422459	0.937611	0.488485	0.957532	0.979171	0.232639	0.939291	0.952363	0.970506	0.942955	0.875305	0.57033	0.972571	0.905233	0.960027	0.583202	1	0.963365	0.337992	0.991849
Os01g0292900	0.800432	0.882874	0.995466	0.0658252	0.697387	0.982387	0.965001	0.1856	0.674634	0.121564	0.980518	0.998658	0.883941	0.959898	0.973121	0.892555	0.648607	0.78077	0.96756	0.349505	0.708807	0.0942105	0.195548	0.984901	0.713216	0.657011	0.789136	0.967849	0.998578	0.267945	0.99087	0.822886	0.512738	0.968269	0.781468	0.18875	0.236632	0.688578	0.830411	0.771833	0.895672	0.554167	0.711453	0.830376	0.399703	0.639449	0.95551	0.871446	0.160148
Os01g0294700	0.867485	0.863081	0.988742	0.915037	0.345228	0.173057	0.703291	0.72817	0.990863	0.650477	0.726211	0.847996	0.52566	0.912486	0.233274	0.605282	0.698558	0.561759	0.204822	0.00179373	0.210174	0.134567	0.429347	0.0463197	0.104297	0.00773866	0.777628	0.763981	0.560581	0.999084	0.0806017	0.767578	0.0392322	0.698833	0.238548	0.420705	0.164875	0.347832	0.146964	0.986599	0.681828	0.871434	0.993952	0.91023	0.263841	0.0234555	0.503358	0.0151783	0.32671
Os01g0295700	1	0.83065	0.983297	0.602324	0.954891	0.800175	0.956078	0.976568	0.655955	0.986511	0.653638	0.808554	0.722291	0.499048	0.943199	0.670121	0.789496	0.648193	0.625683	0.481091	0.588412	0.727611	0.86939	0.830127	0.793004	0.824398	0.571872	0.690181	0.916924	0.282047	0.383982	0.978946	0.0305136	0.952647	0.694119	0.907066	0.616984	0.997364	0.513264	0.852968	0.764349	0.921282	0.699164	0.630974	0.938351	0.304536	0.986838	0.948985	0.843301
Os01g0295900	0.841749	0.707375	0.957701	0.711804	0.805881	0.886002	0.914787	0.658314	0.945405	0.954525	0.676914	0.996124	0.92434	0.907004	0.804699	0.994758	0.780775	0.972595	0.834744	0.463425	0.787375	0.96714	0.677144	0.794894	0.776049	0.776388	0.39646	0.0282506	0.891345	0.889536	0.970779	0.955894	0.878269	0.956084	0.851322	0.971721	0.462147	0.95259	0.48431	0.937224	0.0808036	0.999246	0.753422	0.891157	0.747567	0.990755	0.959303	0.920137	0.972949
Os01g0296100	0.754736	0.0816968	0.187964	0.137049	0.281439	1.43116e-05	0.213597	0.751571	0.825298	0.687371	0.514769	0.948217	0.932039	0.702428	0.933872	0.868377	0.827844	0.167822	0.0767192	0.940942	0.687936	0.801362	0.881604	0.590839	0.923203	0.867887	0.5598	0.643965	0.969819	0.859158	0.606886	0.0241568	0.377329	0.928917	0.977793	0.903635	0.69287	0.832859	0.864332	0.965154	0.816231	0.867	0.979926	0.539716	0.372497	0.835458	0.95921	0.875749	0.96064
Os01g0299400	0.925156	0.626298	0.96853	0.946611	0.964575	0.947174	0.835257	0.923412	0.775726	0.733326	0.842077	0.910437	0.962319	0.983406	0.37032	0.951552	0.788455	0.81642	0.978794	0.473708	0.561192	0.884203	0.629425	0.206341	0.350853	0.946301	0.840386	0.644473	0.998922	0.999564	1	0.911918	0.334195	0.966291	0.971279	0.739092	0.813311	0.844712	0.981282	0.95736	0.984946	0.898906	0.732607	0.809861	0.85029	0.412728	0.0841255	0.985435	0.8576
Os01g0299500	0.958535	0.981581	0.98322	0.973018	0.930234	0.921097	0.816861	0.658035	0.937186	0.725607	0.357624	0.56693	0.962319	0.989731	0.848956	0.532876	0.819771	0.307092	0.471326	0.973497	0.616161	0.719141	0.990988	0.962281	0.719044	0.912752	0.663361	0.758092	0.981204	0.899916	0.88899	0.887432	0.591033	0.75736	0.975111	0.988031	0.833843	0.997546	0.916318	0.970764	0.183869	0.589544	0.875766	0.373104	0.994215	0.721727	0.726482	0.833164	0.786747
Os01g0300200	0.782404	0.612207	0.881291	0.973674	0.784254	0.678597	0.217511	0.293014	0.947132	0.870875	0.447964	0.824494	0.872957	0.759042	0.768752	0.642523	0.952895	0.890009	0.812488	0.717862	0.5649	0.665194	0.91572	0.668138	0.9779	0.132859	0.589936	0.671773	0.990514	0.98873	0.94156	0.1197	0.211917	0.034732	0.281109	0.727758	0.912356	0.89679	0.767565	0.755265	0.148677	0.685496	0.870546	0.92268	0.86415	0.996724	0.592577	0.711223	0.959817
Os01g0300600	0.929859	0.96227	0.968217	0.991641	0.979717	0.997437	0.780589	0.508841	0.543052	0.853771	0.822565	0.816278	0.819357	0.7665	0.811493	0.982857	0.983176	0.963944	0.760127	0.841212	0.959772	0.473575	0.443321	0.737169	0.763759	0.367015	0.736106	0.321213	0.946545	0.946153	0.969819	0.901262	0.953596	0.563235	0.804031	0.849764	0.838665	0.879198	0.86812	0.612308	0.617409	0.783687	0.978264	0.917431	1	0.897481	0.911986	0.743928	0.923953
Os01g0302000	0.214388	0.979685	0.975311	0.862084	0.915631	0.899161	0.993277	0.774088	0.457991	0.952335	0.683667	0.816278	0.592268	0.689204	0.555323	0.83508	0.117684	0.997512	0.907615	0.523299	0.558936	0.782639	0.962114	0.622801	0.61723	0.553743	0.455406	0.74358	0.825708	0.907042	0.916168	0.0739971	0.978212	0.967057	0.876011	0.66483	0.773282	0.708061	0.934173	0.775339	0.767107	0.387282	0.405532	0.928002	0.908426	0.966361	0.546163	0.52724	0.75892
Os01g0302800	0.950471	0.947347	0.937344	0.994771	0.869156	0.409827	0.587644	0.778189	0.973229	0.933897	0.526798	0.916768	0.996887	0.198284	0.946452	0.913454	0.584236	0.795906	0.105141	0.175368	0.991532	0.877718	0.774452	0.484817	0.910336	0.979409	0.350859	0.971589	0.981621	0.701773	0.921568	0.0867263	0.920975	0.799409	0.898247	0.866887	0.867406	0.983173	0.984823	0.453698	0.871861	0.932127	0.487013	0.92268	0.168714	0.978083	0.928102	0.833341	0.988788
Os01g0303000	0.427655	6.84945e-05	7.57693e-08	0.0136471	0.131378	1.88904e-07	0.917551	9.31893e-06	0.922429	0.629051	0.887213	0.802214	0.95399	0.00229966	0.000170759	0.0271879	0.584902	0.927799	0.00423037	0.355085	0.786477	0.989509	0.527431	0.862045	0.928596	0.220853	1.90429e-06	4.76381e-09	7.11925e-05	0.283926	0.77492	1.98946e-07	0.0259839	0.0161851	0.121283	0.000213711	0.356384	0.19351	0.0343301	1.05122e-11	0.00170427	0.543426	0.406965	0.519773	0.957974	0.989152	0.936047	0.85191	0.0764469
Os01g0303800	0.591512	0.869552	0.975505	0.627977	0.957501	0.22745	0.957692	0.579165	0.916087	0.956247	0.499085	0.903612	0.95399	0.873839	0.772962	0.9989	0.371815	0.81478	0.29656	0.245694	0.549081	0.732423	0.659509	0.710075	0.141868	0.0206446	0.840817	0.996759	0.824174	0.497948	0.926338	0.316776	0.111155	0.962445	0.681591	0.693948	1	0.969269	0.79092	0.970823	0.82053	0.882978	0.171457	0.784805	0.18114	0.902248	0.611117	0.791169	0.701284
Os01g0304000	0.958196	0.780926	0.942132	0.258524	0.621058	0.685255	0.818257	0.469304	0.335864	0.109714	0.0162185	0.849213	0.663629	0.979903	0.948268	0.951552	0.462565	0.984106	0.0304738	0.861998	0.66443	0.145142	0.00747453	0.228543	0.343166	0.553198	0.414288	0.886583	0.921627	0.966071	0.872305	0.692288	0.845441	0.733028	0.710658	0.5983	0.0162756	0.840944	0.855837	1	0.459165	0.740343	0.987638	0.589896	0.710094	0.997877	0.842626	0.796949	0.795806
Os01g0305200	0.103705	0.955495	0.970998	0.925058	0.6363	0.150555	0.951601	0.211136	0.957691	0.0408522	0.838532	0.952723	0.876826	0.590434	0.927045	0.781581	0.814983	0.973198	0.470965	0.63653	0.34602	0.949201	0.0925858	0.471769	0.866687	0.698243	0.725309	0.722399	0.978134	0.907685	0.99077	0.439744	0.00271928	0.811435	0.869072	0.112369	0.841522	0.900911	0.983423	0.164003	0.640706	0.946673	0.849671	0.831833	0.944925	0.0240949	0.682188	0.810725	0.506984
Os01g0305900	0.712371	0.696282	0.879621	0.943341	0.97316	0.808948	0.872403	0.743804	0.600954	0.750452	0.844542	0.912506	0.70549	0.593141	0.229807	0.993318	0.80362	0.948597	0.62301	0.193238	0.907983	0.999037	0.246257	0.902548	0.9197	0.971998	0.956618	0.638996	0.891345	0.93154	0.953841	0.852203	0.745176	0.866354	0.974351	0.521504	0.586321	0.71426	0.900288	0.722258	0.664339	0.839087	0.595627	0.951836	0.873501	0.691953	0.801768	0.988939	0.553427
Os01g0306800	0.85339	1	0.8407	0.973018	0.403416	0.675242	0.849358	0.24135	0.952426	0.332787	0.051015	0.914424	0.567954	0.876287	0.260135	0.673876	0.870297	0.743207	0.921814	0.927898	0.998826	0.625469	0.957661	0.578198	0.276108	0.0576569	0.0682225	0.948015	0.867832	0.968094	0.312601	0.918259	0.69828	0.809405	0.739578	0.706481	0.158612	0.570257	0.486396	0.726809	0.925506	0.991462	0.87005	0.573064	0.976543	0.969193	0.854947	0.992128	0.953926
Os01g0306900	0.964122	0.994283	0.918183	0.946127	0.961085	0.994986	0.867864	0.973036	0.955584	0.240832	0.978707	0.998571	0.955665	0.958447	0.906616	0.796435	0.837604	0.433439	0.813463	0.972689	0.91908	0.971312	0.999135	0.66463	0.937122	0.86789	0.94712	0.840915	0.998922	1	0.963115	0.792862	0.936844	0.913555	0.876071	0.994516	0.898443	0.626899	0.851948	0.864193	0.966071	0.632152	0.986956	0.995652	0.790117	0.9413	0.990693	0.793224	0.938884
Os01g0309451	0.621155	0.999212	0.664454	0.861917	0.989561	0.0821279	0.239949	0.873563	0.225938	0.101102	0.838396	0.997848	0.208057	0.748332	0.818578	0.555299	0.724804	0.455753	2.93481e-06	2.40587e-09	0.776961	0.379677	0.0709307	0.932443	0.362543	0.925314	0.64462	0.950527	0.240443	0.638526	0.503225	0.00319691	0.00478774	0.195671	0.0458408	0.689611	0.724816	0.675199	0.762425	0.801551	0.945429	0.249933	0.483522	0.997422	0.0722565	0.0829929	0.911239	0.511571	0.153512
Os01g0309800	0.939337	0.963244	0.98322	0.48683	0.373422	0.53641	0.0553777	0.469396	0.834455	0.450472	0.999106	0.893409	0.940611	0.715695	0.7987	0.661061	0.312678	0.000124535	0.0192256	7.66395e-15	0.125071	0.762246	0.293352	0.334005	0.000799994	0.000800475	0.349471	0.929958	0.988208	0.077823	4.14965e-05	1.7984e-05	0.000846644	0.207619	0.282493	0.866309	0.926656	0.758528	0.413134	0.635576	0.807504	0.721783	0.149884	0.502827	0.529156	0.356107	0.108975	0.660995	0.806028
Os01g0309900	0.812117	0.506302	0.927248	0.516422	0.853891	0.890741	0.590656	0.973036	0.967362	0.32264	0.425388	0.851894	0.956871	0.969569	0.885686	0.887592	0.753833	0.938622	0.976226	0.0234996	0.861375	0.581079	0.666677	0.862449	0.714699	0.718006	0.834317	0.826973	0.866562	0.753952	0.744429	0.756339	0.994407	0.728182	0.983609	0.877192	0.913955	0.209948	0.820529	0.997817	0.607835	0.933867	0.966725	0.693414	0.304382	0.994519	0.085844	0.986135	0.906256
Os01g0310550	0.893228	0.997281	0.523184	0.899141	0.541976	0.904791	0.885329	0.98053	0.991234	0.807762	0.975754	0.844267	0.980183	0.855552	0.667371	0.762402	0.877734	0.0999731	0.141295	0.0216564	0.711793	0.902145	0.464293	0.971724	0.560619	0.823295	0.948468	0.784768	0.965444	0.637208	0.87991	0.833719	0.914974	0.963357	0.980406	0.706884	0.997193	0.801124	0.857828	0.704357	0.909364	0.956027	0.518369	0.963531	0.991652	0.899851	0.902547	0.269596	0.59773
Os01g0310600	0.271118	0.998492	0.995757	0.937475	0.236593	0.481641	0.97929	0.912112	0.756508	0.985462	0.594076	0.664949	0.990039	0.849254	0.754339	0.745828	0.204341	0.639171	0.471363	0.144706	0.979115	0.75145	0.304909	0.406126	0.950479	0.594551	0.255934	0.899251	0.989483	0.535785	0.549001	0.277894	0.348203	0.955871	0.769172	0.87936	0.974889	0.722724	0.942955	0.189968	0.927953	0.84721	0.466063	0.824542	0.576503	0.914541	0.938891	0.897129	0.86631
Os01g0314100	0.870019	0.990918	0.972926	0.869798	0.919901	0.877303	0.791583	1	0.848677	0.548664	0.354354	0.495722	0.540691	0.989903	0.955098	0.995616	0.98935	0.956008	0.96855	0.409769	0.999261	0.991958	0.279325	0.513122	0.343479	0.727677	0.798895	0.953162	0.989483	0.991354	0.988245	0.906	0.898839	0.94918	0.603759	0.385698	0.742447	0.851181	0.837288	0.978686	0.707351	0.785651	0.987638	0.95018	0.882504	0.967692	0.57108	0.879953	0.94331
Os01g0314300	0.967789	0.630495	0.872882	0.696122	0.55046	0.895589	0.942646	0.212051	0.889454	0.95623	0.975118	0.967488	0.917737	0.856373	0.581986	0.726198	0.995437	0.504033	0.558252	0.791743	0.875751	0.670507	0.774695	0.801001	0.677058	0.883859	0.612401	0.0815919	0.275412	0.505626	0.0905804	0.582975	0.815684	0.14576	0.85856	0.32299	0.561567	0.48088	0.985204	0.3917	0.183304	0.13176	0.780759	0.196842	0.728013	0.948609	0.477805	0.568012	0.511343
Os01g0314800	0.574393	0.591342	0.642481	0.0427442	0.697604	0.188699	0.0849197	0.0115072	0.277514	0.222974	0.981836	1	0.9228	0.954853	0.973121	0.971549	0.986231	0.71147	0.147049	0.915329	0.00024871	0.0121459	0.0734967	0.583323	1	0.424143	0.54661	0.660699	0.961298	0.715017	0.787395	0.125298	1.18402e-21	0.00792893	0.498844	0.255703	0.606088	1	0.265619	0.54443	0.0265846	0.000187911	0.0165143	0.921494	0.589902	0.408291	6.19343e-06	0.933117	0.987119
Os01g0315800	0.779795	0.98798	0.376334	0.917544	0.979717	0.763621	0.635324	0.25727	0.899262	0.750452	0.783338	0.9259	0.912043	0.829524	0.831597	0.951552	0.0128511	0.330445	0.149239	0.759402	0.816535	0.201594	0.966158	0.447299	0.875622	0.919163	0.655616	0.813591	0.151147	0.98873	0.483764	1	0.333551	0.983849	0.925987	0.839074	0.418764	0.412994	0.978153	0.771058	0.985617	0.523812	0.502221	0.495662	0.899556	0.961879	0.557135	0.866047	0.916996
Os01g0316500	0.929859	0.972165	0.865424	0.455905	0.992438	0.621129	0.579178	0.63501	0.904129	0.992208	0.989464	0.876051	0.95209	0.96233	0.913389	0.994758	0.888371	0.94949	0.519412	0.935217	0.557828	0.924896	0.253091	0.896422	0.839545	0.590101	0.908477	0.854706	0.919125	0.347398	0.927744	0.0757662	0.522123	0.699632	0.901385	0.844371	0.972009	0.688631	0.801523	0.847523	0.605415	0.839658	0.160398	0.991329	0.796033	0.995357	0.899546	0.931011	0.989324
Os01g0316600	0.730961	0.937031	0.932159	0.965938	0.980248	0.488345	0.77823	0.229935	0.527993	0.591858	0.679475	0.980874	0.779751	0.32928	0.942132	0.988925	1	0.973964	0.686447	0.456243	0.172737	0.702595	0.787545	0.849742	0.536978	0.306319	0.0573439	0.703414	0.986655	0.946153	0.715977	0.245578	0.0324565	0.00132819	0.593223	0.614302	0.664201	0.431455	0.862162	0.977032	0.874606	0.232165	0.259446	0.826595	0.152457	0.763803	0.17319	0.051373	0.295071
Os01g0316800	0.921603	0.929089	0.872882	0.775935	0.985613	0.871922	0.780589	0.752907	0.947132	0.702959	0.846074	1	0.95399	0.305847	0.323902	0.999229	0.486299	0.909278	0.732929	0.455353	0.662428	0.820398	0.683614	0.707587	0.259775	0.874011	0.028895	0.359502	0.0821146	0.0780624	0.701217	0.89224	0.207265	0.0614958	0.22474	0.177567	0.341201	0.378769	0.724498	0.041665	0.158162	0.514977	0.669896	0.851215	0.830034	0.333775	0.192349	0.825237	0.942677
Os01g0316900	0.675145	0.923483	0.989254	0.801097	0.961085	0.674143	0.93997	0.831404	0.864408	0.909086	0.940176	0.950307	0.758688	0.67256	0.875336	0.911472	0.57592	0.161454	0.754944	0.0828621	0.725104	0.879396	0.716154	0.723815	0.918162	0.45506	0.949969	0.51898	0.987915	0.898258	0.745569	0.9735	0.126958	0.992495	0.914889	0.946579	0.774584	0.767417	0.844703	0.552656	0.977843	0.922161	0.554876	0.994598	0.57117	0.977209	0.857356	0.989461	0.866429
Os01g0317800	0.601202	0.762023	0.406542	0.443343	0.989561	0.761803	0.895242	0.457708	0.985553	0.0274052	0.996967	0.849969	0.401397	0.660635	0.848936	0.451573	0.849193	0.933557	0.593294	0.326325	0.826113	0.960654	0.177203	0.959981	0.710544	0.746623	0.593034	0.990629	0.940615	0.99565	0.314168	0.634521	0.709105	0.0899114	0.492715	0.00582478	0.0667274	0.964564	0.970311	0.550676	0.698403	0.45509	0.954451	0.927879	0.758561	0.69369	0.0426931	0.40587	0.103269
Os01g0318700	0.953618	0.885522	0.995466	0.981167	0.646077	0.753726	0.948095	0.956059	0.991234	0.66468	0.569057	0.940479	0.498095	0.61396	0.760993	0.947529	0.972469	0.834531	0.928032	0.549545	0.24356	0.481769	0.822401	0.51178	0.536819	0.555225	0.84528	0.948537	0.735355	0.79492	0.700145	0.584766	0.0654271	0.569202	0.285314	0.849764	0.916062	1	0.534905	0.676824	0.892167	0.668943	0.882471	0.91418	0.915375	0.969616	0.995829	0.477317	0.541335
Os01g0320700	0.825357	0.763975	0.894947	0.353574	0.963376	0.20587	0.879141	0.445862	0.868356	0.98979	0.86654	0.909181	0.970336	0.969569	0.439626	0.96534	0.981168	0.722943	0.0913384	0.153694	0.966756	0.789379	0.696063	0.869331	0.00119026	0.00542246	0.0566705	0.10837	0.379144	0.347398	0.392569	0.210263	0.771851	1	0.950278	0.789635	0.38196	0.840827	0.344558	0.0232684	0.0334763	0.078626	0.18215	0.450105	0.135287	0.732206	1	0.618381	0.881569
Os01g0321300	0.871811	0.933546	0.989285	0.718067	0.936573	0.196421	0.993054	0.222357	0.895689	0.991816	0.0128289	0.994775	0.960944	0.458476	0.630628	0.303902	0.875324	0.810884	0.784403	0.509192	0.704688	0.868907	0.253619	0.192895	0.898913	0.251502	0.577191	0.858643	0.780488	0.591635	0.676813	0.917518	0.692175	0.971573	0.928999	0.673722	0.977457	0.969093	0.749867	0.600257	0.933252	0.780382	0.254607	0.976936	0.698542	0.746783	0.999419	0.68352	0.588705
Os01g0321700	0.87396	1	0.940564	0.99046	0.921168	0.807463	0.983825	0.711809	0.284545	0.762308	0.922832	0.679175	0.859471	0.925954	0.924226	1	0.969939	0.731529	1	0.85885	0.113289	0.430875	0.507084	0.915594	0.490865	0.463016	0.783573	0.73088	0.786888	0.948369	0.989953	0.990924	0.970948	0.182935	0.772948	0.87673	0.882678	0.371956	0.981185	0.990221	0.771675	0.852086	0.96243	0.983583	0.38374	0.892497	0.598523	0.16563	0.976707
Os01g0321800	0.841749	0.816948	0.937185	0.866823	0.980248	0.905773	0.661275	0.950165	0.815165	0.879806	0.956168	0.947721	0.994474	0.909711	0.617759	0.881308	0.98935	0.997689	0.982706	0.706137	0.865775	0.809486	0.943652	0.882466	0.377948	0.5913	0.928409	0.912301	0.967492	0.82683	0.550205	0.825283	0.780086	0.999299	1	0.803217	0.790352	0.982417	0.851948	0.993619	0.971341	0.84601	0.988969	0.991329	0.985781	0.914541	0.520828	0.952656	0.981894
Os01g0322800	0.871889	0.959394	0.372177	0.965758	0.8291	0.955079	0.919452	0.958768	0.764737	0.970174	0.960647	0.893409	0.92434	0.939347	0.539586	0.980963	0.669624	0.948597	0.56268	0.840456	0.910889	0.00436375	0.886023	0.824893	1	0.939375	0.990771	0.961082	0.632915	0.975379	0.840238	0.769812	0.726691	0.852522	0.830718	0.899898	0.975961	0.997364	0.667459	0.972953	0.939263	0.267943	0.954374	0.948763	0.994215	0.758523	0.954732	0.615276	0.663765
Os01g0323300	0.979373	0.946337	0.555629	0.8833	0.992438	0.960078	0.965781	0.415961	0.770264	0.397084	0.973831	0.848244	0.962319	0.861945	0.476901	0.0765319	0.912038	0.830314	0.777103	0.732417	0.999783	0.781546	0.0765785	0.681234	0.0206151	0.913727	0.492107	0.96042	0.902984	0.9642	0.997334	0.948437	0.579653	0.991951	0.951	0.946095	0.764467	0.651019	0.963905	0.877154	0.805669	0.997631	0.888335	0.977034	0.815643	0.962774	0.95551	0.94933	0.839177
Os01g0323600	0.595494	0.0848071	0.996027	0.0411703	0.491424	0.636944	0.572989	0.0343594	0.524641	0.677229	0.685069	0.719021	0.887849	0.644658	0.937093	0.906781	0.904542	0.0936083	0.590475	0.548935	0.114877	0.987216	0.917371	0.568956	0.0952694	0.489447	0.91472	0.450836	0.908404	0.809366	0.995594	0.976843	0.170041	0.2597	0.0806897	0.0985979	0.694348	0.722942	0.647304	0.897641	0.787076	0.892555	0.58399	0.98174	0.871493	0.550406	0.515375	0.288709	0.581784
Os01g0323775	0.0718844	0.972509	0.730871	0.894918	0.908539	0.994216	0.757634	0.951211	0.95683	0.955488	0.829032	0.349455	0.831321	0.610422	0.727178	0.833325	0.914148	0.254254	0.866204	0.0102403	0.00416266	0.939102	0.631112	0.722502	0.477557	0.0795685	0.734041	0.947769	0.901423	0.975379	0.648751	0.47635	0.215088	0.0402789	0.761395	0.933833	0.338967	0.967409	0.586664	0.785937	0.428584	0.511487	0.994783	0.976456	0.674092	0.344248	0.273209	0.615551	0.613358
Os01g0327400	0.444891	0.463108	0.0462729	0.802184	0.576028	0.201656	0.320658	0.451665	0.191749	0.538792	0.913011	0.769269	0.872957	0.0214455	0.112171	0.0347447	0.101137	0.487448	0.255871	0.67345	0.966726	0.989342	0.892894	0.579451	0.110617	0.848258	0.961862	0.339454	0.151854	0.438953	0.632933	0.172006	0.859823	0.249319	0.656492	0.770045	0.515388	0.9119	0.948821	0.0165499	0.241232	0.280498	0.636852	0.462899	0.0221511	0.302283	0.41927	0.87983	0.582988
Os01g0328400	0.537668	0.929089	0.872882	0.594388	0.966013	0.990944	0.885057	0.922837	0.0214462	0.11395	8.35627e-05	0.759644	0.566071	0.0483838	0.539397	0.97552	0.349149	0.74239	0.623689	0.589023	0.329333	0.867488	0.0928983	0.0460094	0.469117	0.298472	0.836089	0.737495	0.903639	1	0.752409	0.811903	0.936511	0.270937	0.904664	0.575587	0.331301	0.893124	0.713382	0.902799	0.869431	0.97123	0.924217	0.818256	0.519088	0.936928	0.990693	0.269664	0.586653
Os01g0328500	0.95173	0.831839	0.938653	0.969905	0.931384	0.94886	0.814679	0.86702	0.904105	0.749467	0.979903	0.871259	0.999859	0.676107	0.969798	0.96011	0.912038	0.927783	0.811297	0.813456	0.861904	0.209232	0.616604	0.734205	0.789347	0.498681	0.956605	0.876462	0.991384	0.971936	0.981961	0.504603	0.994717	0.81972	0.197821	0.957618	0.926656	0.588462	0.994078	0.883832	0.949582	0.960841	0.987638	0.988162	1	0.958605	0.9943	0.770106	0.947536
Os01g0328600	0.846381	0.97037	0.797398	0.87262	0.895094	0.947174	0.960059	0.57272	0.883286	0.869025	0.922644	0.372194	0.975269	0.872137	0.861105	0.996599	0.987566	0.946119	0.802086	0.785727	0.520553	0.657293	0.732051	0.911855	0.983312	0.762855	0.226394	0.865944	0.704442	0.193748	0.136599	0.00538077	0.000378285	0.00539808	0.042657	0.640212	0.709856	0.180692	0.434106	0.536733	0.214785	0.545739	0.0256936	0.0319062	0.000318026	0.0546654	0.550667	0.276002	0.114974
Os01g0328700	0.741502	0.423443	0.658208	0.268926	0.116784	1.71684e-05	0.000197227	0.00205064	0.0683184	0.106044	0.221112	0.577512	0.734286	0.511376	0.497065	0.84789	0.549671	0.914235	0.935192	0.746917	0.679405	0.476667	0.280824	0.560552	0.842236	0.530517	0.13895	0.0882199	0.334187	0.638526	0.409318	0.703419	0.703675	0.328691	0.716724	0.645232	0.66325	0.482974	0.469369	9.45627e-05	0.0392315	0.0819393	0.0209489	0.00307523	5.48e-07	6.01251e-06	0.271622	0.605093	0.000354351
Os01g0328900	0.836494	0.926781	0.984433	0.928025	0.968105	0.984314	0.555062	0.724934	0.948284	0.488807	0.928999	0.977359	0.918939	0.555253	1	0.926869	0.845172	0.966106	0.988149	0.72348	0.959772	0.495933	0.891374	0.614905	1	0.944093	0.767075	0.99183	0.303883	0.986393	0.849666	0.966836	0.713426	0.955871	1	0.932873	0.946725	0.860679	0.835766	0.841109	0.897875	0.911245	0.931429	0.76287	0.793944	0.977508	0.841962	0.4013	0.16105
Os01g0329400	0.967522	0.716328	0.957425	0.880582	0.987693	0.0336575	1	0.350131	0.995755	0.817098	0.942378	0.803048	0.422788	0.898703	0.870653	0.830413	0.938519	0.722877	0.391388	0.738895	0.999261	0.893623	0.884939	0.788334	0.930074	0.991201	0.779152	0.688768	0.998128	0.98088	0.650593	0.442464	0.662904	0.675791	0.723397	0.9972	0.831547	0.7606	0.861017	0.952706	0.74434	0.49051	0.763166	0.972939	0.333237	0.940262	0.489152	0.30778	0.981124
Os01g0329900	0.561585	0.907614	0.641072	0.852101	0.91128	0.207721	0.880049	0.973036	0.928002	0.975853	0.930705	0.820451	0.258981	0.956672	0.606188	0.854743	0.728134	0.992724	0.00865123	0.843149	0.677883	0.00898418	0.454859	0.189178	0.119708	0.124911	0.980624	0.84344	0.946545	0.942007	0.923891	0.143417	0.994407	0.903645	0.135033	0.846357	0.262251	0.632894	0.671044	0.974198	0.716225	0.980566	0.992131	0.964334	0.964762	0.901554	0.75707	0.00253635	0.200249
Os01g0330650	0.988758	0.95877	0.983722	0.809318	0.646226	0.886521	0.971888	0.57531	0.937568	0.996579	0.875379	0.690001	0.876705	0.888435	0.98752	0.591971	0.155244	0.846924	0.902633	0.57695	0.316154	0.869536	0.854608	0.743927	0.506972	0.857082	0.411774	0.107788	0.155903	0.0996262	0.683978	0.544786	0.131242	0.105868	0.361825	0.362664	0.474602	0.0393853	0.876963	0.128601	0.00101353	0.410587	0.0968579	0.338695	0.0667663	0.0831115	0.174975	0.344845	0.000700803
Os01g0331900	0.802143	0.983433	0.98239	0.937602	0.908539	0.952832	0.791403	0.971783	0.758003	0.918843	0.881616	0.906448	0.959029	0.411021	0.836375	0.97873	0.825818	0.931265	0.869184	0.0185428	0.940175	0.809951	0.253935	0.66434	0.767694	0.709144	0.526671	0.861917	0.684712	0.538177	0.935665	0.917439	0.850205	0.952375	0.827653	0.848501	0.898443	0.894728	0.951988	0.920769	0.818419	0.434889	0.843579	0.821106	0.944925	0.998569	0.712634	0.810512	0.837869
Os01g0332002	0.869671	0.906932	0.929651	0.998398	0.988702	0.168364	0.509233	0.24911	0.674634	0.998856	0.876846	0.398783	0.729677	0.822477	0.953689	1	0.706033	0.52992	0.977048	0.0196312	0.000402633	0.427112	0.691366	0.582447	0.399076	0.816354	0.817627	0.00979456	0.786888	0.964122	0.955624	0.48955	0.417336	0.021693	0.296311	0.591575	0.624876	0.958624	0.978621	0.0313098	0.0367997	0.300278	0.261028	0.502827	0.111049	0.78059	0.956878	0.02361	0.065009
Os01g0332100	0.510225	0.264857	0.423481	0.107138	0.04705	1.26437e-13	1.64262e-06	0.443411	9.73275e-12	5.23275e-09	0.216844	0.656501	0.0702498	0.819125	0.380427	0.954395	0.345657	0.585085	3.80501e-13	0.000812754	0.859608	0.760489	0.912844	0.17008	0.0018437	0.945293	0.100241	0.981363	0.990514	1	0.948621	2.04219e-15	4.06245e-06	0.900863	5.89302e-06	0.0109377	0.00936204	0.0446087	0.0306262	0.000763818	0.562792	0.971097	0.692947	0.994598	2.49975e-05	0.63893	0.991944	0.00010134	0.0852725
Os01g0332800	0.457556	0.979685	0.94211	0.964518	0.97316	0.929539	0.96996	0.107792	0.986914	0.728774	0.978935	0.998632	0.694063	0.784195	0.908041	0.825364	0.85849	0.40226	0.377398	0.820829	0.74571	0.367335	0.905038	0.975688	0.119274	0.54049	0.769145	0.883902	0.405685	0.369482	0.554702	0.379055	0.550759	0.0358944	1	0.273727	0.295113	0.989003	0.390611	0.373182	0.648219	0.539531	0.944168	0.851215	0.431471	0.756569	0.281074	0.87983	0.00397322
Os01g0332900	0.957864	0.990448	0.98322	0.959924	0.856806	0.995603	0.422365	0.673962	0.767303	0.53592	0.977811	0.946308	0.984759	0.0673559	0.98152	0.526061	0.773109	0.960453	0.252697	0.820829	0.912791	0.957143	0.856661	0.962149	0.893943	0.0227714	0.830032	0.931582	0.978874	0.900319	0.468636	0.527595	0.174342	0.403965	0.514758	0.866887	0.92354	0.704495	0.44729	0.295259	0.831455	0.475861	0.438691	0.81549	0.546293	0.9836	0.985745	0.948331	0.996777
Os01g0337160	0.916024	0.695482	0.600051	0.973018	0.722726	0.965955	0.078327	0.783574	1	0.716382	0.955841	0.912328	0.816946	0.992153	0.854991	0.712835	0.935817	0.770519	0.917785	0.555234	1	0.637148	0.838796	0.0590162	0.347538	0.681544	0.604134	0.295642	0.393177	0.991737	1	0.954431	0.0573371	0.563235	0.158406	0.713473	0.203563	0.958229	0.894252	0.750883	0.447174	0.0888519	0.873522	0.976456	0.687272	0.0299211	1	0.301721	0.807702
Os01g0337600	0.730961	0.910871	0.916451	0.97298	0.956353	0.85119	0.969422	0.976218	0.713843	0.425126	0.882736	0.993933	0.66551	0.691525	0.920639	0.896815	0.890813	0.0912384	0.778323	0.865182	0.885329	0.358386	0.0434671	0.984508	0.950479	0.973159	0.913707	0.689113	1	1	0.831648	0.816724	0.501677	0.828833	0.706692	0.592069	0.837069	0.983474	0.96544	0.914453	0.829287	0.848045	0.97893	0.911366	0.761532	0.996449	0.988152	1	0.231959
Os01g0337700	0.870019	0.368719	0.462913	0.970376	0.997299	0.971435	0.755975	0.846567	0.999155	0.832022	0.937876	0.954216	0.988813	0.86448	0.700538	0.964106	0.846955	1	0.847739	0.392567	0.675397	0.907474	0.962115	0.870953	0.970983	0.61718	1	0.840915	0.756788	0.925171	0.926338	0.920792	0.2639	0.955419	0.963223	0.72094	0.82352	0.124263	0.259928	0.927409	0.0715642	0.939056	0.0231122	0.91023	0.573777	0.479905	0.473238	0.802999	0.87274
Os01g0337900	0.954913	0.980645	0.987707	0.937475	0.880434	0.819302	0.965309	0.697628	0.860977	0.859688	0.952682	0.808554	0.917982	0.774236	0.931956	0.935706	1	0.896855	0.842934	0.893249	0.611265	0.907474	0.836216	0.634287	0.356146	0.0225194	0.790716	0.995438	0.782036	0.496497	1	0.960973	0.0847515	0.823762	0.78531	0.911965	0.901459	0.0595269	0.659415	0.850742	0.903574	0.996522	0.948589	0.979623	1	0.989162	0.825559	0.978645	0.937886
Os01g0338000	0.99458	0.787453	0.912868	0.83102	0.916586	0.702987	0.369044	0.940466	0.999329	0.910295	0.702743	0.225855	0.945211	0.975661	0.995926	0.908018	0.177782	0.699357	0.831124	0.964399	0.011512	0.865918	0.523301	0.660319	0.0349912	0.883859	0.738917	0.755471	0.990537	1	0.771285	0.871765	0.0830268	0.692321	0.697573	0.849764	0.900463	0.442225	0.975984	0.970823	0.973647	0.967071	0.994783	0.937683	0.994215	0.829132	0.965513	0.986209	0.913003
Os01g0338150	0.909959	0.999693	0.995466	0.852101	0.985613	0.980623	0.72816	0.912112	0.991234	0.693648	0.87194	0.876051	0.988813	0.943926	0.978354	0.871551	0.740886	0.913653	0.940401	0.956136	0.502618	0.843494	0.691925	0.726089	0.702332	0.610954	0.828273	0.759564	0.917534	0.934624	0.924417	0.945878	0.493036	0.93887	0.919861	0.641254	0.897693	0.939117	0.937862	0.772775	0.942133	0.813611	0.77202	0.880442	0.431471	0.87134	0.795304	0.93668	0.929097
Os01g0338200	0.922193	0.838705	0.928405	0.974923	0.985613	0.853507	0.905089	0.809309	0.887745	0.818264	0.840903	0.955418	0.725506	0.941549	0.910088	0.959169	0.945942	0.955371	0.838846	0.766726	0.295501	0.603809	0.894495	0.781855	0.780365	0.37747	0.910341	0.986656	0.76645	0.839892	0.964593	0.98859	0.78311	0.130335	0.876011	0.504988	0.777444	0.851678	0.416279	0.92566	0.577864	0.710266	0.960259	0.823953	0.966247	0.408606	0.407477	0.867429	0.726386
Os01g0338600	0.759263	0.62065	0.446162	0.6874	0.842	0.731647	0.72816	0.912112	0.47184	0.683593	0.173859	0.784294	0.946675	0.139633	0.881053	0.951552	0.793212	0.929507	0.98046	0.230294	0.823191	0.19486	0.319783	0.826553	0.326477	0.0361143	0.858875	0.946296	0.989011	0.684614	0.554845	0.759611	0.0179283	0.739403	0.948404	0.245095	0.935083	0.53407	0.981186	0.585377	0.764349	0.589898	0.746305	0.225212	0.987008	0.980709	0.616865	0.766616	0.534082
Os01g0339900	0.913875	0.98417	0.867292	0.748231	0.808547	0.910732	0.980563	0.958142	0.710025	0.575952	0.92105	0.960885	0.926386	0.977291	0.351168	0.439465	0.452006	0.503558	0.871801	0.921607	0.680063	0.565867	0.681765	0.894772	0.887016	0.503374	0.0542341	0.532334	0.961298	0.608086	0.22656	0.859328	0.792212	0.985138	0.786765	0.422984	0.282088	0.759467	0.780731	0.422997	0.543262	0.842109	0.139422	0.502827	0.697727	0.999551	0.812623	0.839543	0.652638
Os01g0342500	0.351634	0.841876	0.93846	0.998398	0.946832	0.951115	0.989319	0.953903	0.765264	0.231079	0.946975	0.624797	0.952998	0.422889	0.831597	0.342415	0.517784	0.278296	0.0275152	0.518402	0.998577	0.86195	0.827422	0.774524	0.0749738	0.132859	0.989072	0.571299	0.976923	0.299911	0.696665	0.851681	0.827702	0.791283	0.936793	0.673705	0.753093	0.998097	0.966008	0.494986	0.643115	0.871434	0.987335	0.690975	1	0.927542	0.75707	0.782756	0.873167
Os01g0343200	0.095049	0.967134	0.974285	0.965062	0.861761	0.780716	0.847808	0.749901	0.458511	0.906024	0.840903	0.994775	0.871623	0.439569	0.875533	0.944167	0.996298	0.948597	0.836919	0.94975	0.618466	0.965847	0.477242	0.749794	0.480313	0.78894	0.980987	0.597372	0.995569	0.966748	0.943505	0.885889	0.953596	0.958258	0.780366	0.885105	0.411561	0.870718	0.820518	0.847523	0.941111	0.844482	0.811152	0.982884	0.936631	0.888507	0.387241	0.976121	0.974017
Os01g0343300	0.227892	0.997281	0.97697	0.97217	0.977352	0.781214	0.932068	0.822861	0.916246	0.979832	0.928999	0.831801	0.181489	0.112868	0.534996	0.853967	0.913209	0.362204	0.345245	0.182292	0.739783	0.259495	0.0724741	0.136595	0.00205532	0.104165	1	0.885299	0.928531	0.950574	0.570349	0.975519	0.740585	0.920073	0.934944	0.926586	0.893083	0.556323	0.961755	0.30652	0.668315	0.307256	0.968492	0.955645	0.700016	0.646157	0.562536	0.867808	0.821368
Os01g0343500	0.312251	0.995463	0.921041	0.883774	0.992766	0.952666	0.868738	0.854626	0.969087	0.933143	0.865251	0.798351	0.940215	0.985381	0.738801	0.932294	0.890813	0.979062	0.987663	0.944264	0.83548	0.921448	0.971639	0.701254	0.59684	0.579669	0.587439	0.951423	0.938353	0.98873	0.817333	0.714421	0.724738	0.765518	0.791554	0.559094	0.68452	0.968982	0.996552	0.716337	0.790728	0.973358	0.986881	0.98174	0.902758	0.94846	1	0.962304	0.978286
Os01g0346700	0.857173	0.713388	0.792656	0.776495	0.908539	0.819332	0.888455	0.650767	0.294245	0.586455	0.403204	1	0.98281	0.199403	0.923349	0.911827	0.890511	0.961776	0.862766	0.0407379	0.0106036	0.10179	0.843195	0.875483	0.710088	0.681091	0.947756	0.891129	0.991599	0.956459	0.958462	0.802431	0.00591983	0.770369	0.000332823	0.778284	0.995558	0.78723	0.754484	0.518775	0.84024	0.883125	0.862456	0.995345	0.493029	0.316676	0.959514	0.138273	0.861742
Os01g0348600	0.694167	0.981033	0.771891	0.936404	0.806236	0.968779	0.849358	0.640932	0.758003	0.950269	0.71955	0.995343	0.95399	0.944349	0.902708	0.63936	0.985596	0.757077	0.98046	0.99347	0.833869	0.532142	0.974474	0.768301	0.998623	0.710399	0.734945	0.744614	0.873699	0.997247	0.67987	0.960328	0.996765	0.970952	0.851161	0.939083	0.445701	0.948531	0.78342	0.061626	0.803286	0.2668	0.987638	0.391189	0.792043	0.811067	0.735119	0.180329	0.585872
Os01g0348700	0.620861	0.840706	0.906046	0.898502	0.97548	0.995054	0.917163	0.913638	0.750209	0.0772371	0.19911	0.892401	0.283032	0.0468952	0.998759	0.867062	0.940957	0.284117	0.633544	0.668371	0.897386	0.803974	0.000626086	0.183126	0.370873	0.0785433	0.475606	0.965629	0.993443	0.989556	0.899917	0.92082	0.779832	0.615275	0.658118	0.00330567	0.0378905	0.86764	0.334782	0.26817	0.790083	0.95842	0.988969	0.990708	0.714485	0.659778	0.921048	0.13603	0.0686282
Os01g0348900	0.540219	0.0762686	0.641072	0.730142	0.810902	0.491395	0.71448	0.874489	0.661662	0.820825	0.58672	0.703514	0.985606	0.939347	0.988403	0.923761	0.85772	0.787777	0.974225	0.292648	0.88336	0.947138	0.80551	0.646874	0.536967	0.62697	0.987811	0.845916	0.866562	0.975379	0.95571	0.815346	0.200245	0.962458	0.697646	0.658739	0.653302	0.824867	0.942955	0.441822	0.473135	0.589898	0.998726	0.996633	1	0.320546	0.796844	0.941415	0.939648
Os01g0349400	0.214323	0.981652	0.988669	0.913383	0.966368	0.963735	0.93255	0.928609	0.688514	0.972079	0.839693	0.653725	0.794133	0.978835	0.909557	0.242522	0.98134	0.533508	0.986067	0.848755	0.393113	0.929655	0.125321	0.789773	0.749359	0.18761	1	0.941387	0.661791	0.968094	1	0.911918	0.915605	0.554282	0.999178	0.969325	0.616498	0.972261	0.982837	0.797907	0.860826	0.999494	0.982451	0.980288	0.614689	0.967692	0.509368	0.92272	0.921925
Os01g0349600	0.811161	0.765182	0.930745	0.327485	0.989586	0.937942	0.559942	0.650767	0.475602	0.960238	0.757852	0.870985	0.994456	0.983796	0.178514	0.947529	0.961253	0.860521	0.681447	0.871955	0.434067	0.941361	0.944426	0.569865	0.814342	0.599742	0.175384	0.198675	0.991599	0.281221	0.992504	0.461274	0.155186	0.386644	0.616456	0.890784	0.898269	0.342007	0.942955	0.575316	0.562792	0.922699	0.419832	0.998185	0.9967	0.903142	0.459182	0.797945	0.472649
Os01g0350900	0.899496	0.842644	0.730245	0.77267	0.956088	0.994592	0.476819	0.93756	0.985313	0.692988	0.875007	0.532971	0.962319	0.486363	0.995926	0.439255	0.856036	0.855786	0.725063	0.276394	0.24356	0.988305	0.969854	0.734205	0.380988	0.86723	0.845496	0.92572	0.74059	0.546499	0.969819	0.271636	0.00658845	0.838401	0.638686	0.869032	0.42104	0.456695	0.839246	0.435447	0.523048	0.551883	0.338969	0.995652	0.349134	0.0247514	0.60314	0.516436	0.754781
Os01g0351300	1	0.510666	0.981364	0.759678	0.960526	0.987774	0.684332	0.705469	0.932495	0.625673	0.990304	0.851177	0.99985	0.884067	0.825176	0.857751	0.940957	0.564503	0.990307	0.898784	0.990751	0.98216	1	0.791004	0.963699	0.53831	0.916929	0.706136	0.989011	0.827161	0.969819	0.918259	0.957404	0.994915	0.984541	0.63043	0.919766	0.912991	0.897317	0.989127	0.833136	0.901583	0.95965	0.899202	0.979291	0.975169	0.795049	0.905084	0.98684
Os01g0352100	0.936188	0.719065	0.985732	0.973389	0.927225	0.989787	0.930322	0.922837	0.900406	0.987022	0.875365	0.876291	0.997323	0.856285	0.596856	0.923196	0.995386	0.940674	0.725556	0.919805	0.979115	0.923913	0.993101	0.350378	0.880628	0.767729	0.982966	0.722628	0.654752	0.990641	0.979947	0.932903	1	0.546125	0.506081	0.991741	0.977445	0.988516	0.969037	0.967013	0.60362	0.97155	0.978264	0.92032	0.532315	0.909533	0.878901	0.762791	0.929544
Os01g0355500	0.415583	0.874521	0.985834	0.878625	0.387247	0.839344	0.869169	0.990651	0.890048	0.988776	0.899083	0.974267	0.644701	0.615562	0.994934	0.989263	0.78002	0.994731	0.862623	0.61908	0.933226	0.347026	0.907538	0.903843	0.898913	0.338917	0.642955	0.9926	0.93152	0.991354	0.984903	0.685515	0.821455	0.788562	0.426874	0.929581	0.879375	0.860729	0.291435	0.987131	0.60362	0.934961	0.961327	0.810419	0.970667	0.582223	0.870842	0.431207	0.989324
Os01g0355600	0.61312	0.600913	0.34789	0.959924	0.985613	0.709325	0.830835	0.986427	0.825298	0.952595	0.135147	0.998571	0.599807	0.709693	0.663506	0.862147	0.927061	0.972246	0.0924286	0.739644	0.929005	0.234244	0.650383	0.249278	0.994301	0.307409	0.937415	0.926147	0.885488	0.996006	0.972972	0.711792	0.994407	0.274941	0.777479	0.737241	0.636366	0.929812	0.983423	0.92142	0.606664	0.959498	0.954374	0.785676	0.899556	0.965613	0.683091	0.965753	0.989324
Os01g0355900	0.951997	0.95947	0.326613	0.846455	0.999445	0.589001	0.852169	0.932164	0.971531	0.586455	0.755981	0.567282	0.737831	0.987934	0.606697	0.335889	0.935732	0.891194	0.732242	0.0116599	0.986344	0.863536	0.626673	0.696077	0.599834	0.622711	0.980277	0.929958	0.458915	0.971456	0.914486	0.544681	0.807876	0.773146	0.934697	0.226469	0.878343	0.917925	0.787334	0.889434	0.937847	0.429207	0.873522	0.51643	0.550211	0.979075	0.88991	0.930303	0.255249
Os01g0356400	0.559759	0.875111	0.802884	0.77267	1	0.306539	0.715085	0.863139	0.995755	0.917031	0.993202	0.713325	0.99985	0.752029	0.383306	0.784254	0.995386	0.947426	0.177862	0.0298229	0.0606359	0.982301	0.855665	0.645868	0.492184	0.0809139	0.317475	0.230189	0.655203	0.409944	0.58039	3.02604e-05	2.93787e-19	8.51949e-06	0.666296	0.967081	0.724818	0.382064	0.966008	0.925802	0.192584	0.675156	0.237905	0.92268	0.382379	0.850687	0.721176	0.860968	0.74461
Os01g0356500	0.894556	0.988926	0.658208	0.979957	0.943274	0.632747	0.858462	0.267479	0.86078	0.84042	0.880642	0.914424	0.598042	0.954853	0.893551	0.816744	0.95825	0.246989	0.507331	0.841467	0.148053	0.806535	0.985596	0.553002	0.429652	0.338499	0.898186	0.940217	0.493331	0.730326	0.926338	0.446634	0.870066	0.186926	0.984541	0.89438	0.629416	0.99977	0.68451	0.999004	0.889966	0.804643	0.987638	0.824862	0.538558	0.90404	0.164379	0.844527	0.869281
Os01g0357100	0.0652445	0.713388	0.895106	0.762168	0.961085	0.915118	0.752123	0.963991	0.186294	0.920661	0.681789	0.980874	0.999859	0.305978	0.804532	0.689851	0.383535	0.83251	0.992287	0.168823	0.032679	0.0288875	0.486916	0.788445	0.711149	0.720866	9.17084e-09	0.0366934	0.872853	0.604855	0.0847219	0.998594	0.663913	0.961067	0.928999	0.488126	0.101915	0.219943	0.299623	1.65959e-06	0.101729	0.677226	0.254607	0.10494	0.979291	0.37956	0.0999975	0.310615	0.764482
Os01g0357150	0.834151	0.0269159	0.698017	0.825112	0.660137	0.774301	0.977241	0.907644	0.710167	0.526674	0.586442	0.742615	0.922349	0.231946	0.132285	0.380024	0.286006	0.87275	0.820854	0.916253	0.411324	0.980299	0.95484	0.247087	0.988098	0.761429	0.999727	0.270199	0.955343	0.219014	0.981909	0.729058	0.64511	0.0294364	0.502457	0.206624	0.547519	0.272159	0.497813	0.827845	0.0980854	0.87529	0.987638	0.924443	0.967127	1	0.58632	0.54268	0.689813
Os01g0357800	0.917791	0.116327	0.994313	0.887467	0.992438	0.508397	0.939258	0.629735	0.98167	0.989919	0.980128	0.724576	0.96279	0.31071	0.353638	0.945455	0.909274	0.947761	0.856063	0.377749	0.671764	0.877537	0.573493	0.976077	0.585356	0.113258	0.675531	0.672721	0.899134	0.947697	0.806471	0.737832	0.663913	0.576498	0.875595	0.973705	0.780141	0.789431	0.963311	0.303954	0.810794	0.997391	0.99407	0.966765	0.909848	0.952736	0.989023	0.691138	0.991849
Os01g0357900	0.572224	0.384581	0.986806	0.972579	0.836925	0.670393	0.95214	0.000765414	0.881424	0.747201	0.818463	0.895496	0.635287	0.990012	0.625555	0.992785	0.878894	1	0.620543	0.571354	0.589283	0.937138	0.944181	0.366769	0.865807	0.1047	0.853953	0.955059	0.986655	0.942007	0.818582	0.883504	0.993242	0.993776	0.98128	0.820373	0.647292	0.930279	0.886247	0.989936	1	0.956027	0.99873	0.917431	0.810591	0.994519	0.777957	0.742189	0.814583
Os01g0358300	0.946373	0.997281	0.598106	0.881663	0.634308	0.746151	0.892814	0.715903	0.955764	0.488807	0.523001	0.935944	0.926311	0.999832	0.787239	0.965622	0.953939	0.81731	0.108774	0.736159	0.932133	0.61214	0.73654	0.785768	0.865858	0.795848	0.966022	0.850298	0.921627	0.907042	0.963115	0.569218	0.685348	0.911583	0.739735	0.804471	0.528299	0.279802	0.953913	0.948303	0.840136	0.75826	0.922775	0.900443	0.253927	0.78673	0.816754	0.74045	0.959588
Os01g0358400	0.800726	0.985799	0.929651	0.717939	0.984861	0.326237	0.890599	0.154632	0.465718	0.460728	0.373751	0.940479	0.859104	0.975056	0.870131	0.951552	0.000676075	0.980662	0.467427	0.756444	0.160127	0.915453	0.0784481	0.0416974	0.735191	0.906178	0.525301	0.756399	0.991909	0.990641	0.924016	0.126325	0.83901	0.139846	0.859606	0.806335	0.690439	0.96169	0.811543	0.949476	0.461162	0.979625	0.672532	0.927879	0.209311	0.107239	0.291322	0.989742	0.930947
Os01g0359400	0.952914	0.978531	0.954283	0.974419	0.794089	0.713031	0.875478	0.976233	0.769408	0.785839	0.991391	0.99803	0.734479	0.845839	0.995047	0.937893	0.738981	0.693615	0.971913	0.627644	0.940733	0.272876	0.49879	0.693833	0.930965	0.986178	0.956605	0.939673	0.993443	0.929923	0.970889	1	0.936143	0.848348	0.803703	0.926586	0.9049	0.871389	0.872048	0.971552	0.855647	0.971404	0.838354	0.597029	0.961261	1	0.878039	0.840954	0.0121591
Os01g0360200	0.792227	0.609354	0.523184	0.940881	0.783279	0.88401	0.892814	0.978032	0.304241	0.623966	0.517426	0.935098	0.590533	0.0721319	0.388222	0.917902	0.970302	0.667719	0.562651	0.69041	0.751283	0.98216	0.980214	0.96117	0.555233	0.928369	0.985684	0.68095	0.961298	0.898775	0.978785	0.996445	0.793261	0.633271	0.438377	0.400774	0.59858	0.983474	0.717311	0.503274	0.440486	0.94848	0.938413	0.954377	0.737151	0.711545	0.75895	0.931011	0.886124
Os01g0360600	0.891291	0.791151	0.354363	0.991838	0.868192	0.985856	0.942646	0.94852	0.0194948	0.858435	0.915731	0.903612	0.918353	0.93813	0.96812	0.406237	0.95977	1	0.554543	0.894036	0.961945	0.236643	0.992637	0.842926	0.599481	0.00149666	0.811083	0.926147	0.735355	0.98873	0.857369	0.74957	0.872211	0.910734	0.88152	0.795554	0.978437	0.64445	0.809439	0.45084	0.918556	0.129251	0.987638	0.952353	0.996119	0.97932	0.958677	0.982622	0.974017
Os01g0361000	0.963709	0.98775	0.937185	0.86868	0.980248	0.760151	0.954375	0.791816	0.832868	0.459072	0.724231	0.573882	0.958925	0.531349	0.985566	0.720749	0.869976	0.890009	0.83774	0.771069	0.599601	0.0528802	0.194939	0.736019	0.458034	0.668491	0.940351	0.859178	0.990514	0.872249	0.943505	0.958248	0.996448	0.875262	0.383946	0.477231	0.401821	0.437516	0.999298	0.738968	0.956986	0.888896	0.884007	0.914486	0.935796	0.791532	0.904493	0.602318	0.526101
Os01g0361500	0.74654	0.47988	0.982056	0.998801	0.869156	0.758268	0.814061	0.919413	0.867255	0.603415	0.572245	0.950384	0.946697	0.89853	0.0312441	0.889809	0.912038	0.84596	0.583614	0.935217	0.341035	0.91023	0.598755	1	0.737912	0.519883	0.844246	0.843057	0.861446	0.858394	0.857332	0.995118	0.967217	0.43138	0.887445	0.610991	0.753093	0.872517	0.981282	0.343878	0.0413468	0.850312	0.953258	0.916996	0.995935	0.835458	0.828225	0.39109	0.980433
Os01g0361800	0.967789	0.937031	0.92462	0.974437	0.800135	0.594695	0.995327	0.896748	0.895689	0.842231	0.989464	0.926123	0.947989	0.967673	0.858124	0.697703	0.453003	0.795162	0.59803	0.0124718	0.84715	0.385814	0.902596	0.82095	0.690394	0.880723	0.996645	0.807713	0.668085	0.970262	0.964625	0.484247	0.982595	0.918124	0.876011	0.965973	0.920155	0.900911	0.9189	0.987143	0.878767	0.870994	0.873522	0.990708	0.500019	0.521823	0.877242	0.938566	0.887154
Os01g0362100	0.928206	0.287327	0.704825	0.329529	0.877977	0.404359	0.976216	0.979022	0.512901	0.643806	0.950671	0.578669	0.793322	0.00705254	0.978065	0.79163	0.751378	0.98107	0.404914	6.80208e-08	0.797047	0.00117789	0.144925	0.173309	0.216514	0.0188627	0.777259	0.458859	0.896862	0.998249	0.906545	0.970549	0.0125531	0.0909455	0.0343909	0.0428528	0.728856	0.89026	0.943285	0.0720036	0.779974	0.315421	0.509006	0.864626	1	0.311655	0.174975	0.44674	0.0126519
Os01g0362400	0.921314	0.973728	0.536429	0.954861	0.980248	0.984314	0.988954	0.61771	0.959937	0.509714	0.238065	0.965243	0.913193	0.803144	0.964179	0.989997	0.771023	0.573444	0.962474	0.623123	0.854874	0.888971	0.883579	0.778676	0.651838	0.981072	0.752002	0.96054	0.872853	0.898775	0.881182	0.972336	1	0.901839	0.549219	0.899898	0.939895	0.705682	0.969794	0.775187	0.884092	0.980825	0.812508	0.856883	0.652521	0.996066	0.537711	0.99809	0.703206
Os01g0363300	0.807257	0.98775	0.723646	0.788404	0.913665	0.393277	0.865491	0.868566	0.858917	0.862968	0.906947	0.951358	0.928929	0.959079	0.955478	0.896091	0.571719	0.991554	0.606356	0.0776028	0.876588	0.462427	0.889278	0.995175	0.649372	0.772084	0.928409	0.997491	0.95248	0.964122	0.732379	0.277445	0.587311	0.996088	0.643359	0.517915	0.957221	0.9689	0.989299	0.620086	0.672278	0.617161	0.77202	0.98174	0.678292	0.835458	0.994003	0.862261	0.837564
Os01g0363500	0.717138	0.210024	0.985732	0.964134	0.759741	0.64786	0.893187	0.875013	0.856149	0.221781	0.848795	0.849969	0.980065	0.654391	0.971219	0.900041	0.878062	0.715217	0.98046	0.726631	0.551814	0.962593	0.639003	0.949924	0.795765	0.336287	0.731025	0.791359	0.961298	0.661978	0.78457	0.564722	0.793261	0.999079	0.157173	0.706462	0.942237	0.923012	0.99994	0.799941	0.981009	0.832369	0.75939	0.769918	0.975054	0.320546	0.987933	0.981679	0.95002
Os01g0366100	0.741557	0.99016	0.985732	0.622032	0.980248	0.885496	0.789249	0.953205	0.957113	0.725607	0.372419	0.638926	0.696967	0.86149	0.852296	0.670121	0.458107	0.993465	0.788195	0.989958	0.123934	0.937684	0.916833	0.594004	0.405785	0.861937	0.225071	0.922082	0.703134	0.672684	0.29383	0.205862	0.581955	0.316085	0.270916	0.352902	0.583715	0.963997	0.94433	0.068901	0.714823	0.485437	0.527215	0.942525	0.965148	0.890762	0.924487	0.633913	0.510711
Os01g0367100	0.992033	0.844077	0.872882	0.296729	0.847845	0.878872	0.80911	0.823555	0.946956	0.231518	0.65329	0.995246	0.953167	0.662585	0.659047	0.917015	0.955023	0.932276	0.98471	0.923228	0.66022	0.46539	0.95583	0.972406	0.937219	0.970593	1	0.752666	0.940615	0.741828	0.991559	0.965527	0.795059	0.944331	0.585667	0.707548	0.623887	0.929744	0.669758	0.267899	0.982824	0.995244	0.879718	0.932557	0.986253	1	0.841648	0.810121	0.87429
Os01g0367300	0.92292	0.879008	0.988719	0.595048	0.763309	0.989984	0.961752	0.909524	0.917351	0.984064	0.825993	0.884469	0.846822	0.854494	0.80734	0.954395	0.98935	1	0.668296	0.242152	0.988075	0.771571	0.687591	0.452112	0.937681	0.891311	0.984508	0.965629	0.95248	0.964122	0.805915	0.90111	0.256782	0.923442	0.637527	0.673705	0.295113	0.802831	0.858215	0.971285	0.846689	0.894583	0.890266	0.959412	0.819058	0.80287	0.927649	0.51696	0.859135
Os01g0367400	0.856807	0.922419	0.975311	0.837067	0.908539	0.908968	0.78671	0.854626	0.728934	0.669524	0.684105	0.954216	0.94599	0.928638	0.551165	0.888684	0.389782	0.709751	0.216118	0.790279	0.79252	0.967874	0.908218	0.7248	0.963927	0.855281	0.994035	0.96054	0.961663	0.751951	0.984839	0.790965	0.862143	0.778304	0.997096	0.87103	0.527392	0.962124	0.970311	0.976957	0.475748	0.9889	0.854829	0.948708	0.96816	0.947694	0.952718	0.696309	0.136399
Os01g0367450	0.959442	0.886198	0.898986	0.988978	0.896342	0.959107	0.635217	0.907644	0.76557	0.869864	0.992802	0.720242	0.983295	0.785679	0.978354	0.784254	0.951536	0.510978	0.933573	0.611097	0.511875	0.897568	0.864198	0.887822	0.709524	0.979414	0.981817	0.848049	0.962819	0.981682	0.820515	0.749739	0.713611	0.778227	0.574618	0.968382	0.924675	0.958229	0.970991	1	0.507198	0.590633	0.966299	0.980496	0.989339	0.529515	0.937206	0.75472	0.925421
Os01g0367700	0.746664	0.541031	0.995466	0.775935	0.911097	0.730454	0.724147	0.592516	0.933311	0.483618	0.082209	0.70253	0.898243	0.351788	0.472512	0.878033	0.965597	0.984307	0.874059	0.938637	0.860171	0.863347	0.981274	0.995175	0.703932	0.897763	0.989594	0.96042	0.906253	0.792811	0.989641	0.97681	0.987182	0.981864	0.708584	0.692049	0.994397	0.891332	0.876963	0.988463	0.589866	0.869995	0.608488	0.953685	0.986069	0.82692	0.794987	0.860593	0.71441
Os01g0367900	0.635037	0.147913	0.906046	0.996717	0.951464	0.447332	0.494865	0.990594	0.957691	0.896648	0.793863	0.852545	0.904168	0.66212	0.973121	0.989997	0.906334	0.967845	0.927326	0.173067	0.907848	0.176591	0.364942	0.618409	0.705577	0.639909	0.995604	0.886583	0.984088	0.99649	0.959197	0.920792	0.723507	0.760297	0.951479	0.913441	0.8197	0.602206	0.971888	0.312222	0.897906	0.631915	0.847358	0.891157	0.995353	0.282925	0.905521	0.957603	0.887348
Os01g0368900	0.0108931	0.00316046	0.936541	0.990804	0.979259	0.747556	0.980828	0.973036	0.501708	5.82862e-06	0.0359032	0.261743	0.406904	0.687561	0.42132	0.912055	0.865191	0.887989	0.859951	0.0041258	0.915566	0.244132	0.01125	0.0288504	0.000611147	0.00506468	0.281707	0.0129221	1	0.807117	0.19749	0.0162694	0.957982	0.986669	0.98128	0.306316	0.00673275	0.908857	0.689394	0.157296	0.000879217	0.884379	0.829411	0.496384	0.464647	0.747048	0.996316	0.132836	0.0654738
Os01g0369000	0.871126	0.975103	0.995466	0.776366	0.999617	0.820104	0.8448	0.84991	0.879198	0.546016	0.447964	0.950307	0.821072	0.560082	0.555553	0.937562	0.131963	0.764774	0.784955	0.877815	0.972623	0.802789	0.968225	0.101853	0.924479	0.64561	0.956605	0.501802	0.963945	0.531318	0.958775	0.992459	0.384229	0.509795	0.437706	0.134587	0.331944	0.884714	0.796742	0.555876	0.482711	0.663519	0.618088	0.806017	0.979291	0.956396	0.988671	0.539344	0.855028
Os01g0369600	0.823942	0.910871	0.935573	0.359845	0.835205	0.758265	0.722431	0.798184	0.825253	0.722905	0.946094	0.808554	0.988813	0.987162	0.798917	0.9989	0.5943	0.0835195	0.722174	0.881353	0.817954	0.636154	0.897937	0.783008	0.969746	0.564479	0.851929	0.840431	0.997527	0.966448	0.437662	0.86589	0.879625	0.974108	0.468572	0.967081	0.729864	0.919634	0.991175	0.216524	0.471175	0.992423	0.520346	0.926556	0.994215	0.808353	0.706168	0.23075	0.874082
Os01g0369700	0.637183	0.681253	0.953527	0.692132	0.972537	0.740355	0.355103	0.024666	0.0236984	0.552811	0.942717	0.946308	1	0.970367	0.489804	0.9989	0.95825	0.554694	0.681447	0.0717013	0.99213	0.573277	1	0.669034	0.725378	0.910666	0.998645	0.625995	0.848689	0.989089	0.976211	0.858938	0.0112117	0.677997	0.815737	0.51626	0.900898	0.999836	0.985334	0.982257	0.934387	0.931499	0.843042	0.670696	0.866223	0.523567	0.828895	0.950811	0.52403
Os01g0369900	0.17694	0.967134	0.0298586	0.353574	0.263704	0.936949	0.66822	0.693776	0.252812	0.830048	0.96792	0.827059	0.810134	0.405897	0.466829	0.000886106	0.828489	0.561939	0.708018	0.907631	0.774875	0.0717172	0.881496	0.340268	0.927729	0.84959	0.819293	0.620153	0.0247718	0.471352	0.0710096	1	0.205844	0.842651	0.0531655	0.698678	0.617032	0.57818	0.983193	0.660426	0.865326	0.0555396	0.938413	0.0185043	0.647	0.977209	0.785656	0.0920576	0.877768
Os01g0371200	0.635351	0.0732898	0.942509	0.898502	0.985613	0.50551	0.923668	0.940177	0.828317	0.245868	0.518545	0.470882	0.822043	0.983796	0.843698	0.616586	0.914148	0.940674	0.643965	0.399745	0.382023	0.856359	0.987199	0.66153	0.704991	0.336572	0.837292	0.680352	0.989011	0.661978	0.967642	0.926791	0.891249	0.879253	0.983757	0.175344	0.118906	0.817052	0.718963	0.851893	0.818878	0.923069	0.978264	0.981696	0.939017	0.934272	0.813042	0.94933	0.609711
Os01g0372700	0.227266	0.938523	0.994452	0.995742	0.980248	0.810155	0.930055	0.99151	0.0199322	0.94426	0.969554	0.721951	0.980065	0.691367	0.973121	0.939159	0.487338	0.785182	0.344195	0.972989	0.719391	0.177944	0.254285	0.422277	0.963927	0.934061	0.804147	0.992603	0.998475	0.964122	0.945972	0.934147	0.971413	0.636272	0.507501	0.93992	0.829751	0.482974	0.96544	0.799941	0.955182	0.788088	0.996429	0.938058	0.967904	0.942538	0.712493	0.44674	0.770876
Os01g0374900	0.994829	0.967134	0.995466	0.944096	0.893164	0.804497	0.897165	0.686707	0.677544	0.955488	0.945972	0.780554	0.962319	0.98722	0.841176	0.991749	0.618637	0.912208	0.427492	0.498438	0.541012	0.558782	0.470387	0.617109	0.865807	0.678073	0.709771	0.776321	0.951523	0.897997	0.954293	0.873275	0.84692	0.968269	0.785056	0.947617	0.941316	0.825991	0.653587	0.891894	0.920775	0.84601	0.765475	0.993995	0.656419	0.814321	0.885078	0.856116	0.931602
Os01g0375000	0.932053	0.96937	0.998789	0.643221	0.96724	0.568877	0.775527	0.903969	0.737735	0.842173	0.00650581	0.363179	0.987768	0.548681	0.971219	0.976473	0.786723	0.982114	0.900683	0.787217	0.450938	0.924576	0.695906	0.294161	0.696407	0.929317	1	0.886583	0.894157	0.98873	0.911541	0.881677	0.191009	0.589105	0.93634	0.694408	0.563767	0.98047	0.965393	0.852036	0.797485	0.99793	0.987638	0.977716	0.899556	0.299776	0.95551	0.785081	0.951202
Os01g0375100	0.967789	0.964759	0.58956	0.996125	0.992438	0.985039	0.780589	0.452247	1	0.604105	0.911937	0.411772	0.988925	0.908547	0.935329	0.581646	0.843523	0.79616	0.982877	0.917399	0.658345	0.937278	0.783415	0.376712	0.840873	0.959996	0.682139	0.967814	0.948622	0.844598	0.799373	0.983258	0.996448	0.992495	0.928999	0.291002	0.587473	0.948565	0.991463	0.776729	0.964337	0.871434	0.994783	0.821106	0.970667	0.378419	0.939184	0.993099	0.678793
Os01g0375200	0.86967	0.869552	0.745706	1	0.810954	0.957924	0.669256	0.97031	0.995755	0.58668	0.905757	0.818836	0.915158	0.986064	0.537608	0.989633	0.929071	0.795817	0.962584	0.894877	0.920264	0.89318	0.995808	0.701009	0.602813	0.384138	0.131608	0.513612	0.848689	0.98873	0.914669	0.871319	0.96943	0.871189	0.96986	0.770197	0.572146	0.828061	0.961419	0.915459	0.920416	0.571344	0.998726	0.979947	0.892579	0.998569	0.294846	0.966693	0.930481
Os01g0376700	0.370634	0.308007	0.40807	0.0689646	0.401771	0.0625975	0.572989	0.68591	0.341377	1	0.913282	0.815954	0.905956	0.0928553	0.860156	0.874541	0.963584	0.802546	0.866457	0.704606	0.966046	0.379677	0.814021	0.714476	0.649372	0.676222	0.774385	0.205022	0.748123	0.837086	0.914669	0.572229	0.479629	0.714967	0.590477	0.613413	0.477363	0.961681	0.418593	0.168523	0.861347	0.470464	0.986956	0.981696	0.648961	0.941265	0.928102	0.780618	0.629357
Os01g0377500	0.886427	0.99491	0.988554	0.945415	0.525507	0.902175	1	0.902235	0.408984	0.981931	0.791307	0.729535	0.886124	0.997904	0.971219	0.84789	0.853222	0.944515	0.568244	0.899448	0.874151	0.971679	0.872579	0.594432	0.873261	0.226436	0.996645	0.801428	0.87924	0.98873	0.993271	0.5393	0.70245	0.972074	0.929785	0.639505	0.969485	0.583	0.831058	0.955846	1	0.718004	0.946259	0.943938	0.413805	0.656479	0.843313	0.958292	0.564418
Os01g0379400	0.993457	0.723838	0.994313	0.870544	0.767113	0.921973	0.763286	0.86184	0.770264	0.947771	0.95894	0.885283	0.695149	0.866508	0.861738	0.954374	0.97815	0.980662	0.880229	0.830415	0.940543	0.900912	0.725522	0.955108	0.921387	0.805935	0.998463	0.982341	0.946545	0.736124	1	0.894262	0.780422	0.882844	0.869678	0.879067	0.919619	0.961872	0.845753	0.794145	0.841932	0.535031	0.740705	0.94153	0.860237	0.93762	0.983754	0.675741	0.967098
Os01g0382400	0.946995	0.940055	0.933298	0.795749	0.993378	0.815549	0.956078	0.999064	0.0938646	0.554286	0.0784901	0.637374	0.736186	0.577667	0.889102	0.780675	0.689253	0.903905	0.897395	0.831159	0.884595	0.383549	0.464956	0.433013	0.45129	0.662276	0.849878	0.96375	0.966913	0.76313	0.867704	0.916257	0.00218802	0.98965	0.218455	0.240107	0.842522	0.891332	0.970311	0.695738	0.570039	0.975696	0.737352	0.996633	0.976543	0.838917	0.952718	0.851522	0.968393
Os01g0382700	0.882718	0.683061	0.927939	0.353324	0.37076	0.0142497	0.804893	0.110986	0.867765	0.946179	0.915731	0.993933	0.992987	0.988402	0.973121	0.863578	0.684262	0.856821	0.189478	0.364823	0.399101	0.750813	0.882144	0.569286	0.0357551	1.88031e-05	0.31988	0.417889	0.560948	0.354449	0.598586	0.77092	0.93908	0.939476	0.975111	0.455316	0.624904	0.288964	0.00259908	0.295268	0.60448	0.573062	0.781456	0.969615	0.961261	0.761976	0.648283	0.468049	0.890601
Os01g0383700	0.36432	0.715021	0.974285	0.837067	0.737228	0.131965	0.924546	0.0300378	0.901352	0.369116	0.465347	0.782396	0.939036	0.354142	0.240057	0.892067	0.919466	0.677177	0.784955	0.827254	0.632393	0.980311	0.207777	0.857963	0.306634	0.632245	0.511332	0.967645	0.996546	0.484637	0.885199	0.858206	4.33282e-06	0.961067	0.722389	0.778073	0.994397	0.606005	0.32942	0.550348	0.545299	0.883635	0.279435	0.937683	0.936735	0.108631	0.877571	0.7125	0.916996
Os01g0384800	0.939337	0.981581	0.974285	0.974419	0.924761	0.754487	0.178477	0.541317	0.769408	0.582791	0.888524	0.689567	0.948657	0.0504785	0.978354	0.3562	0.89412	0.411316	0.563468	0.541115	0.783755	0.993185	0.456064	0.982934	0.69954	0.0083279	0.689675	0.994354	0.986655	0.709088	0.781248	0.610043	0.885347	0.897559	0.769347	0.690788	0.867934	0.845438	0.998146	0.614051	0.970208	0.956113	0.846913	0.781262	0.860988	0.534954	0.734277	0.95615	0.436373
Os01g0386700	0.684636	0.657796	0.0314333	0.644509	0.544982	0.674632	0.529828	0.927318	0.432285	0.953823	0.518545	0.273932	0.108895	0.625587	0.281978	0.296082	0.819259	0.0176583	0.00423787	0.980142	0.551814	0.869536	0.441432	0.652254	0.710968	0.182021	0.762297	0.911267	0.989011	0.913111	0.981203	0.852203	0.239938	0.599617	0.794196	0.663615	0.898443	0.98241	0.724498	0.824159	0.759732	0.619581	0.808378	0.972854	0.899556	0.967692	0.665962	0.854819	0.682844
Os01g0389700	0.993457	0.967477	0.998804	0.878625	0.817444	1	0.976835	0.687063	0.923987	0.00310493	0.978935	0.597227	0.68002	0.954699	0.440776	0.836917	0.879986	1	1	0.681225	0.966717	0.684515	0.0023354	0.767303	0.670562	0.487471	0.801477	0.781494	0.840582	0.924251	1	1	0.671239	0.844654	0.962361	0.00617554	0.946354	0.978202	0.961462	0.870675	0.736583	0.752115	0.885949	1	1	0.989645	0.979628	0.956836	0.208776
Os01g0390300	1	0.828367	0.932549	0.577716	0.955538	0.928446	0.788279	0.687498	0.543604	0.969403	0.667414	0.871525	0.734479	0.869947	0.706204	0.913323	0.961253	0.952866	0.689181	0.792017	0.986344	0.69048	0.397768	0.662372	0.823532	0.935787	0.589396	0.458496	0.978134	0.536736	0.959737	0.832936	0.711982	0.982644	0.955375	0.977543	0.300899	0.56412	0.649533	0.874581	0.587748	0.52071	0.601165	0.821703	0.364238	0.831014	0.994003	0.606807	0.988788
Os01g0390400	0.965944	0.910871	0.957439	0.996651	0.963168	0.958971	0.957636	0.936975	0.719588	0.999707	0.614505	0.903013	0.774307	0.82258	0.994304	0.99405	0.970302	0.865988	0.650071	0.796025	0.808155	0.265382	0.763418	0.973856	0.964667	0.882784	0.142179	0.0347301	0.334227	0.547269	0.340418	0.282684	0.123569	0.197879	0.0217786	0.238564	0.752339	0.19351	0.426437	0.0375997	0.0051357	0.213408	0.272988	0.2006	0.192302	0.648686	0.840919	0.0501544	0.610247
Os01g0390900	0.994659	0.601166	0.969129	0.973018	0.918126	0.968779	0.903648	0.393706	0.817134	0.300992	0.222915	0.950307	0.895523	0.827077	1	0.9989	0.955613	0.473522	0.792182	0.144902	0.942099	0.525023	0.548834	0.359848	0.58112	0.207183	0.728976	0.341332	0.790851	0.077823	0.348395	0.387654	4.54802e-07	0.502942	0.932903	0.770045	0.946167	0.824867	0.71885	0.990971	0.672071	0.463089	0.259728	0.879811	0.524056	0.560484	0.93042	0.938025	0.752602
Os01g0391100	0.979373	0.991345	0.939627	0.924741	0.40206	0.980623	0.742523	0.482925	0.944565	0.806935	0.779553	0.98394	0.970336	0.998911	0.0311177	0.956004	0.887621	0.173182	0.922457	0.774916	0.619656	0.937138	0.467775	0.682432	0.639626	0.633223	0.790024	0.0824489	0.97091	0.986885	0.103427	0.831712	0.626199	0.842651	0.689197	0.558469	0.853963	0.823782	0.972586	0.9978	0.810748	0.90626	0.842431	0.178766	0.792859	0.979075	0.888036	0.387112	0.866429
Os01g0391500	0.985431	0.890221	0.995466	0.739767	0.830952	0.948802	0.972732	0.911157	0.562096	0.939844	0.783984	0.99803	0.940215	0.726487	0.987864	0.947529	0.751378	0.950529	0.458751	0.955169	0.874917	0.999037	0.967218	0.921421	0.842236	0.834777	0.870879	0.914388	0.999212	0.45719	0.896584	0.658453	0.0763963	0.63519	0.467268	0.334359	0.941316	0.527786	0.780448	0.929697	0.366917	0.93658	0.615944	0.941661	0.960474	0.946012	0.237613	0.820238	0.35154
Os01g0392100	0.14121	0.891897	0.974955	0.554346	0.997299	0.730045	0.655037	0.775958	0.968498	0.985259	0.980518	0.484902	0.956871	0.998911	0.87443	0.396688	0.818715	0.977979	0.748585	0.824402	0.9862	0.20433	0.504238	0.8785	1	0.78475	0.246884	0.737495	0.689246	0.94886	0.818323	0.609489	0.212929	0.630709	0.856684	0.341542	0.982548	0.596311	0.874617	0.763409	0.769319	0.960841	0.938383	0.496384	0.766605	0.884116	0.902773	0.833341	0.837988
Os01g0392800	0.961367	0.844077	0.98322	0.996036	0.992438	0.730368	0.942646	0.953205	0.952635	0.823373	0.841391	0.947721	0.980065	0.990374	0.856647	0.954107	0.394265	0.881106	0.971668	0.776702	0.570066	0.599817	0.847883	0.977567	0.93335	0.943554	0.63307	0.548481	0.974111	0.912558	0.855672	0.692254	0.216589	0.962445	0.691049	0.902128	0.953489	0.954694	0.531319	0.989936	0.816198	0.909086	0.857557	0.728809	0.13457	0.641127	0.846608	0.956836	0.960471
Os01g0393000	0.830088	0.666649	0.664444	0.192717	0.712236	9.43781e-05	0.696501	0.57272	0.806673	0.925911	0.878	0.977359	0.950432	0.984203	0.793178	0.5815	0.734909	0.522024	0.278894	0.196967	0.879666	0.826625	0.697732	0.841446	0.177856	0.923489	0.454205	0.938348	0.884368	0.743541	0.926516	0.756339	0.846986	0.874068	0.914889	0.854864	0.340497	0.9278	0.427196	0.926707	0.841932	0.969061	0.901161	0.964955	0.13923	0.975175	0.892486	0.887982	0.697249
Os01g0495900	1	0.979685	0.981718	0.785153	0.989561	0.000490666	0.912202	0.652981	0.778856	0.725607	0.402239	0.528033	0.643826	0.976018	0.931956	0.917015	0.85849	0.830373	0.823522	0.47829	0.338539	0.980024	0.831494	0.944183	0.374548	0.782241	0.989677	0.998262	0.968001	0.47501	0.927744	0.158328	0.325459	0.674001	0.504091	0.93403	0.215744	0.955291	0.577849	0.886807	0.537829	0.780382	0.970454	0.983776	0.983934	0.83632	0.990656	0.926126	0.866683
Os01g0498200	0.90826	0.938226	0.932835	0.891351	0.908539	0.955224	0.990087	0.966335	0.786915	0.860032	0.934896	0.987699	0.816946	0.976018	0.792977	0.857751	0.953939	0.551341	0.169359	0.942663	0.999261	0.206195	0.715167	0.861009	0.639626	0.659819	0.981975	0.891579	0.981621	0.981702	0.607946	0.564446	0.235291	0.820457	0.706635	0.74176	0.858667	0.909001	0.879549	0.963902	0.697252	0.974257	0.700485	0.847509	0.570881	0.934002	0.839811	0.398407	0.697646
Os01g0499300	0.886609	0.625406	0.80721	0.795118	0.97279	0.997437	0.635217	0.00734166	0.933616	0.914171	0.689993	0.998632	0.953995	0.725309	0.761053	0.936322	0.999393	0.985589	0.986292	0.76065	0.636161	0.969658	0.18277	0.964217	0.607962	0.739745	0.701503	0.542394	0.948429	0.975991	0.857332	0.794121	0.501929	0.844553	0.78484	0.913246	0.34185	0.991562	0.819148	0.999465	0.560361	0.703615	0.987638	0.727521	0.935796	0.862442	0.872295	0.730193	0.670596
Os01g0500500	0.987172	0.99491	0.875685	0.840306	0.978414	0.97828	0.324713	0.687498	0.89354	0.932272	0.909328	0.193186	0.890933	0.431554	0.740597	0.984113	1	1	0.849667	0.988228	0.790973	0.843694	0.762885	0.896422	0.670562	0.422696	0.559928	0.817043	0.958895	0.991182	1	0.999229	0.337568	0.577119	0.840989	0.560018	0.790352	0.809354	0.981282	0.981109	0.999433	0.99793	0.624088	0.930072	1	0.516482	0.388663	0.797054	0.232072
Os01g0500600	0.958561	0.964759	0.972926	0.345873	0.657745	0.840509	0.943378	0.493891	0.52072	0.950269	0.947461	0.750541	0.918353	0.896224	0.738023	0.968405	0.669357	1	0.923449	0.766768	0.806875	0.883324	0.870349	0.965014	0.945225	0.897706	0.966028	0.862237	0.968158	0.832097	0.836276	0.965527	0.239399	0.90934	0.803122	0.377185	0.999443	0.856735	0.965393	0.836205	0.671361	0.954786	0.888944	0.783215	0.500019	0.980709	0.842626	0.895187	0.890962
Os01g0500900	0.832014	0.807851	0.987811	0.87262	0.981866	0.714071	0.605149	0.99151	0.95683	0.79001	0.151949	0.858066	0.739193	0.626854	0.37032	0.380024	0.942968	0.940728	0.247104	0.761703	0.661188	0.98216	0.729256	0.736706	0.584394	0.109864	0.400502	0.695404	0.715608	0.974133	0.955568	0.515862	0.285033	0.853026	0.598066	0.991991	0.992176	0.500314	0.870875	0.981564	0.210088	0.355087	0.976239	0.995652	0.450695	0.113233	0.836933	0.805711	0.186803
Os01g0501000	0.979743	0.991207	0.985834	0.975432	0.881438	0.961668	0.846414	0.778831	0.969087	0.936259	0.923209	0.943509	0.642506	0.958447	0.506896	0.989285	0.945942	0.948597	0.92127	0.768007	0.859746	0.976034	0.920673	0.971207	0.994372	0.736272	0.967252	0.97822	0.997527	0.969697	0.995237	0.101912	0.983292	0.971638	0.960415	0.87103	0.818097	0.899577	0.795649	0.924835	0.956594	0.9967	0.975994	0.346463	0.9967	0.997877	0.896164	0.895187	0.726386
Os01g0501700	0.135136	0.429043	0.312669	0.124436	0.932791	0.814427	0.657002	0.844872	0.98841	0.804296	0.964592	0.909181	0.556566	0.576295	0.63362	0.912171	0.673452	0.330445	0.280979	0.879161	0.824915	0.861452	0.986179	0.941001	0.813021	0.985322	1	0.946593	0.582124	0.977895	0.603149	0.914556	0.729158	0.127966	0.54827	0.927585	0.905102	0.931301	0.982837	0.559273	0.965951	0.270081	0.987638	0.57742	0.906543	0.568634	0.872295	0.326926	0.739087
Os01g0501800	0.961367	0.9199	0.65584	0.739367	0.345228	0.411539	0.961753	0.725308	0.855951	0.750315	0.658834	0.995343	0.386852	0.0230021	0.353638	0.753674	0.697822	0.294652	0.00153625	0.0108603	0.103881	0.0972998	0.404434	0.572599	0.511407	0.167583	8.78769e-11	0.000110318	0.0205168	0.03233	0.0806017	0.000155403	0.000276795	1.00014e-09	5.24339e-11	0.00319649	0.107041	0.0534411	0.000636764	1.99534e-15	0.00375331	0.0114847	0.0086242	0.160113	0.00205909	0.269776	0.0462354	0.0100688	0.0135749
Os01g0502400	1	0.973728	0.939968	0.471319	0.811046	0.882347	0.990502	0.964618	0.872533	0.984916	0.942922	0.720242	0.976794	0.896224	0.92684	0.995616	0.938409	0.920076	0.623888	0.771069	0.991532	0.61643	0.321311	0.833716	0.930074	0.817879	0.962924	0.723194	1	0.820155	0.901121	0.563139	0.478734	0.875612	0.983825	0.254664	0.687181	0.839682	0.901124	0.996458	0.415316	0.783687	0.872147	0.793597	0.15929	0.814321	0.706168	0.886359	0.541128
Os01g0502800	0.993126	0.994383	0.861645	0.752025	0.91128	0.91834	0.992185	0.313538	0.0130952	0.908211	0.877566	0.995246	0.918353	0.518603	0.982697	0.963373	1	0.888446	0.900848	0.61265	0.528488	0.250357	0.771768	0.529024	0.718162	0.572582	0.951662	0.708486	0.983222	0.99076	0.993271	0.92484	0.0260815	0.934948	0.469637	0.969618	0.924675	0.775717	0.922618	0.781259	0.992464	0.995244	0.779486	0.977716	0.527125	0.183101	0.928102	0.551086	0.799573
Os01g0504100	0.946838	0.992378	0.928658	0.9327	1	0.952666	0.690962	0.638053	0.458956	0.804296	0.839693	0.960315	0.454766	0.872137	0.837604	0.213227	0.919466	0.964611	0.982793	0.658871	0.629365	0.750813	0.588052	0.105192	0.284381	0.0323042	0.794929	0.959812	0.969819	0.919918	0.952814	0.979497	0.586774	0.915765	0.033842	0.552828	0.645947	0.923591	0.308923	0.839267	0.519609	0.283321	0.856703	0.974786	0.995353	0.565172	0.928102	0.839251	0.630579
Os01g0504950	0.838852	0.982377	0.978376	0.946127	0.876019	0.986996	0.829208	0.907743	0.968245	0.810215	0.990304	0.986853	0.653653	0.949684	0.74058	0.935706	0.851819	0.947661	0.931509	0.637236	0.980731	0.969885	0.948448	0.723815	0.740688	0.717726	0.475606	0.835222	0.425351	0.744947	0.984839	0.323044	0.390661	0.990892	0.896186	0.0477408	0.972361	0.871389	0.362376	0.616144	0.702859	0.717585	0.611796	0.992543	0.577056	0.940262	0.922161	0.543266	0.118684
Os01g0505400	0.694054	0.993945	0.39204	0.888789	0.988995	0.552643	0.824136	0.940706	0.832516	0.984916	0.92382	0.909442	0.98531	0.966108	0.687982	0.425319	0.832849	0.785182	0.95944	0.464181	0.775883	0.797103	0.715393	0.882913	0.850871	0.786381	0.621459	0.948844	0.204685	1	0.969819	0.785257	0.456878	0.709243	0.601323	0.258545	0.848622	0.761568	0.866204	0.6278	0.953386	0.203469	0.986956	0.917262	0.741228	0.31084	0.808884	0.324589	0.38135
Os01g0505700	0.962421	0.936244	0.920889	0.876479	0.991031	0.747257	0.740474	0.96829	0.169124	0.701301	0.995954	0.222699	0.954647	0.839971	0.942986	0.964106	0.985596	0.686314	0.619218	0.947617	0.997572	0.620489	0.606612	0.993076	0.696088	0.460946	0.494656	0.6257	0.981621	0.977192	0.373555	0.666342	0.956565	0.737731	0.334087	0.500398	0.568829	0.775684	0.988789	0.863022	0.00402315	0.922902	0.842845	0.950577	0.738212	0.713433	0.900717	0.0837589	0.328201
Os01g0506200	0.994659	0.97963	0.942509	0.854105	0.74553	0.914295	0.915411	0.793783	0.834335	0.796206	0.985597	0.916768	0.905956	0.934577	0.971397	0.923929	0.899602	0.78077	0.927169	0.974072	0.875413	0.976535	0.377514	0.830446	0.839187	0.197836	0.914583	0.850298	0.896862	0.900319	0.975805	0.911918	0.953596	0.858275	0.871389	0.9068	0.968115	0.474334	0.744441	0.999241	0.992656	0.999246	0.973967	0.928666	0.976543	0.907252	0.839628	0.986762	0.946966
Os01g0507000	0.985308	0.827561	0.972926	0.97217	0.928278	0.505873	0.00412624	0.297421	0.998957	0.763793	0.207158	0.928151	0.876714	0.688827	0.363795	0.939159	0.809685	0.183313	0.225326	0.160109	0.250987	0.737126	0.914261	0.23946	0.126975	0.279132	0.737381	0.674274	0.703134	0.908642	0.0449428	0.0488099	3.57893e-06	0.979603	0.573006	0.973958	0.4794	0.444794	0.133047	0.923377	0.750852	0.852086	0.905602	0.928568	0.991652	0.0831115	0.673652	0.365442	0.769624
Os01g0507300	1	0.957693	0.935573	0.477002	0.998694	0.914864	0.738193	0.474967	0.869351	0.95188	0.942922	0.626082	0.921653	0.990323	0.660341	0.751191	0.864326	0.745689	0.988306	0.869609	0.778923	0.780911	0.984848	0.774606	0.295602	0.738077	0.992021	0.784768	0.748123	0.91449	0.633868	0.716886	0.0860478	0.831713	0.847436	0.994516	0.966548	0.775568	0.972586	0.969341	0.944887	0.991921	0.87005	0.979271	0.976543	0.462814	0.973848	0.277031	0.939648
Os01g0507500	0.684822	0.609855	0.733363	0.942488	0.391689	0.985253	0.575528	0.976778	0.370309	0.791851	0.78524	0.988281	0.994402	0.542419	0.920171	0.989997	0.638709	0.810804	0.991494	0.878878	0.88151	0.894352	0.786366	0.837302	0.8426	0.736272	0.965354	0.971668	0.850706	0.978135	0.840238	0.932903	0.646872	0.89368	0.620719	0.787671	0.660505	0.822667	0.779198	0.980644	0.699053	0.63844	0.942225	0.892898	0.566733	0.945926	0.853	0.697889	0.530004
Os01g0507700	0.528954	0.983163	0.723037	0.891351	0.371391	0.665042	0.964206	0.930354	0.947504	0.670001	0.83769	0.692567	0.946167	0.479178	0.358841	0.995019	0.734909	0.495962	0.904693	0.654673	0.679437	0.72075	0.897084	0.801001	0.540331	0.867887	0.675531	0.392383	0.762011	0.198406	0.47312	0.823932	0.365859	0.505611	0.711981	0.95203	0.76317	0.956617	0.80158	0.990221	0.513189	0.968189	0.147392	0.623033	0.145257	0.435197	0.682584	0.83453	0.751344
Os01g0507900	0.719886	0.98279	0.555629	0.567504	0.926871	0.312271	0.265054	0.705913	0.158683	0.939844	0.473513	0.841398	0.891953	0.352417	0.630628	0.909775	0.701474	0.998629	0.319074	0.202854	0.997696	0.548141	0.592079	0.3525	0.194071	0.793117	0.178832	0.989019	0.709277	0.932327	0.71406	0.0137222	0.410782	0.837563	0.106792	0.366453	0.398701	0.201741	0.0893251	0.90775	0.964181	0.99793	0.580433	0.996633	0.911831	0.845015	0.971588	0.714665	0.466184
Os01g0508000	0.965277	0.985358	0.984433	0.908734	0.985613	0.963735	0.930458	0.913411	0.951038	0.966489	0.771156	0.653725	0.982431	0.847386	0.968807	0.954107	0.935942	0.843773	0.870455	0.700808	0.942347	0.965634	0.99762	0.908756	0.961029	0.982898	0.7413	0.926147	0.997527	0.98873	0.959395	0.533065	0.477456	0.139811	0.997096	0.658448	0.984521	0.997364	0.995128	0.859951	0.525053	0.813202	0.987638	0.979271	0.974454	0.975449	0.274663	0.75466	0.769624
Os01g0510100	0.862183	0.82787	0.972926	0.892167	0.966103	0.754487	0.955653	0.808725	0.864002	0.737388	0.969554	0.264834	0.988813	0.487759	0.743592	0.816617	0.876752	0.962905	0.42384	0.842077	0.920646	0.984062	0.993101	0.389943	0.305212	0.491353	0.715782	0.823577	0.993041	0.996006	0.983458	0.790965	0.971413	0.397646	0.467268	0.822877	0.875666	0.724987	0.970624	0.954389	0.9874	0.809615	0.905289	0.933417	0.628319	1	0.938235	0.963017	0.780153
Os01g0510500	0.932541	0.943508	0.855892	0.952688	0.862082	0.968779	0.888515	0.642424	0.966347	0.911279	0.727126	0.909181	0.848846	0.928235	0.615501	0.998378	0.954359	0.83318	0.522166	0.814808	0.839286	0.8234	0.725522	0.928333	0.998774	0.86052	0.670447	0.815414	0.860383	0.914296	0.53158	0.282684	0.823287	0.882265	0.540443	0.854355	0.98851	0.995788	0.983423	0.349306	0.95111	0.95842	0.92695	0.650562	0.225775	0.526449	0.71662	0.985112	0.674035
Os01g0510600	0.975369	0.929089	0.988446	0.415375	0.252384	0.537332	0.664352	0.595272	0.955151	0.917669	0.357624	0.957846	0.742006	0.931259	0.724501	0.979488	0.968673	0.976035	0.19533	0.114999	0.988919	0.64741	0.941378	0.958095	0.997692	0.997207	0.974059	0.933274	0.552471	0.642459	0.423771	0.164424	0.433877	0.862657	0.865344	0.341335	0.236312	0.917925	0.970991	0.971552	0.664304	1	0.620077	0.994799	0.87099	0.453753	0.872377	0.521295	0.589744
Os01g0510800	0.243895	0.449203	0.904967	0.876327	0.13063	0.845939	0.664352	0.911595	0.33718	0.495543	0.922832	0.968394	0.980065	0.667214	0.836784	0.971426	0.930896	0.631944	0.886866	0.397569	0.885329	0.970822	0.298244	0.421677	0.876479	0.819015	1	0.891923	0.953336	1	0.170961	0.842656	0.84692	0.646029	0.59162	0.290708	0.313903	0.6749	0.624806	0.844836	0.804488	0.539483	0.943892	0.979947	0.952091	0.591886	0.639748	0.705473	0.706346
Os01g0511000	0.377708	0.99491	0.515698	0.503677	0.988995	0.80807	0.550176	0.882897	0.318292	0.0572991	0.282738	0.193186	0.956871	4.83962e-07	0.964127	0.296082	0.513175	0.982967	0.975124	0.548337	0.939033	0.573235	0.10341	0.136595	0.563718	0.793169	0.162689	0.908146	0.883433	0.608086	0.926537	0.646769	0.223113	0.898005	0.879758	0.0866979	0.213206	0.0788006	0.633986	0.923117	0.81693	0.834461	0.539353	0.996633	0.6617	0.696738	0.266571	0.770172	1
Os01g0511100	0.851918	0.980645	0.898986	1	0.980248	0.569985	0.51429	0.952757	0.826454	0.562353	0.785469	0.880325	0.487732	0.46654	0.387481	0.787026	0.749696	0.367673	0.67958	0.768376	0.686381	0.593779	0.98624	0.607382	0.795515	0.167583	0.422301	0.24934	0.890927	0.951187	0.344471	0.794451	0.0753247	0.24659	0.279422	0.87514	0.614259	0.0591418	0.152078	0.297612	0.703893	0.669678	0.996636	0.561829	0.630945	0.413669	0.539989	0.342427	0.859135
Os01g0511200	0.828228	0.943867	0.992479	0.602324	0.979717	0.478992	0.85778	0.848781	0.532642	0.990852	0.211359	0.387186	0.74233	0.975364	0.682701	0.189715	0.508741	0.865079	0.312417	0.116942	0.956264	0.749791	0.961638	0.408095	0.867118	0.144725	0.890732	0.793265	0.938353	0.975991	0.785668	0.901887	0.137458	0.919134	0.947895	0.946354	0.303421	0.935458	0.866204	0.861314	0.886867	0.487476	0.537083	0.979842	0.86415	0.555616	0.971572	0.804857	0.854817
Os01g0511300	0.403415	0.962482	0.93846	0.733136	0.789349	0.684699	0.331349	0.490291	0.831669	0.956229	0.580392	0.952797	0.851817	0.976195	0.482021	0.995616	1	0.641138	0.710248	0.769725	0.910889	0.921448	0.603386	0.546365	0.735191	0.667352	0.632732	0.929986	0.956805	0.684994	0.79836	0.779879	0.787913	0.778355	0.847998	0.96609	0.973772	0.955291	0.927608	0.838243	0.97604	0.93202	0.437548	0.977716	0.935796	0.522113	0.831875	0.986414	0.96617
Os01g0511600	0.972972	0.995463	0.944506	0.793594	0.00262293	0.00537355	0.692345	4.01121e-05	0.655722	0.334514	0.174991	1	0.587102	0.0173417	0.058555	0.0494036	0.191622	0.0642369	0.638204	0.0363827	0.979152	0.762678	0.681793	0.427977	0.0890656	0.265259	0.986186	0.781846	0.973715	0.996365	0.879276	0.567572	0.981715	0.00866761	0.421438	0.918966	0.440056	0.895136	0.841467	0.204432	0.266219	0.740343	0.617733	0.946882	0.875829	0.302283	0.45067	0.53006	0.692085
Os01g0511700	0.988243	0.801814	0.672816	0.677326	0.978927	0.9006	0.695401	0.193136	0.537472	0.985462	0.920114	0.984424	0.940611	0.629567	0.931956	0.935345	0.890511	0.999057	0.932901	0.658336	0.994324	0.730114	0.918988	0.990761	0.532294	0.924519	0.85572	0.758793	0.989011	0.944559	0.861876	0.99064	0.409449	0.986669	0.546428	0.685118	0.494747	0.899577	0.970311	0.982484	0.874876	0.95842	0.99189	0.979842	0.742811	0.903142	0.497021	0.633099	0.876604
Os01g0512100	0.960067	0.927924	0.987811	0.994591	0.87173	0.817555	0.965781	0.673962	0.562267	0.401329	0.929058	0.853883	0.979087	0.999832	0.982974	0.956083	0.738981	0.364056	0.954748	0.564163	0.961388	0.872332	0.851772	0.790858	0.990561	0.702644	0.926724	0.986417	0.986889	0.946153	0.997334	0.929848	0.954396	0.535533	0.861125	0.750111	0.964738	0.891332	0.627615	0.955358	0.883121	0.633663	0.990877	0.983909	0.996119	0.895158	0.9943	0.822121	0.881569
Os01g0512200	0.787014	0.936244	0.841083	0.402742	0.943338	0.680181	0.778182	0.94852	0.977514	0.942759	0.771156	0.9069	0.957512	0.882367	0.978354	0.784254	0.786554	0.693	0.681406	0.0288993	0.75038	0.941361	0.892707	0.312325	0.61974	0.995228	0.992119	0.995438	0.873699	0.581481	0.957292	0.853472	0.960223	0.844794	0.928514	0.849926	0.936684	0.966079	0.872941	0.956565	0.920416	0.933867	0.519761	0.915195	0.907662	0.897309	0.942547	0.37515	0.998102
Os01g0513100	0.934416	0.947749	0.871982	0.954169	0.850055	0.987042	0.987874	0.810822	0.734079	1	0.984273	0.995246	0.976058	0.839814	0.703926	0.4555	0.480823	0.771182	0.996598	0.989812	0.900549	0.996942	0.969316	0.772918	0.829391	0.0249846	0.249403	0.965629	0.748123	0.916393	0.926338	0.970283	0.993927	0.92164	0.952167	0.950697	0.919916	0.988516	0.423385	0.897627	0.97744	0.877044	0.708261	0.86597	0.6212	0.957119	0.983696	0.97922	0.921558
Os01g0513200	0.829696	0.713172	0.871982	0.320115	0.845576	0.592708	0.816861	0.976352	0.932495	0.891143	0.94167	0.831801	0.975618	0.887429	0.630628	0.824087	0.999881	0.651639	0.849667	0.908262	0.78001	0.736677	0.733384	0.887897	0.845683	0.705266	0.701341	0.798396	0.914086	0.990641	0.964593	0.599147	0.383656	0.183881	0.468242	0.66619	0.977445	0.761568	0.912818	0.783134	0.822549	0.487476	0.987638	0.822275	0.540675	0.416797	0.94178	0.164524	0.712911
Os01g0513400	0.684822	0.596946	0.970577	0.750356	0.828707	0.393277	0.943435	0.999064	0.801407	0.882506	0.612469	0.77989	0.817053	0.301285	0.957734	0.972902	0.615922	0.972246	0.607342	0.853249	0.960085	0.924896	0.848166	0.896422	0.984295	0.996229	0.93858	0.96881	0.988433	0.975991	0.832358	0.94463	0.301218	0.952561	0.77961	0.419504	0.70538	0.763321	0.941708	0.963316	0.958659	0.960841	0.986063	0.98156	0.50682	0.895816	0.957197	0.797054	0.766502
Os01g0513700	0.693694	0.982625	0.986572	0.733743	0.946832	0.632747	0.971888	0.312521	0.951491	0.920661	0.72918	0.994108	0.990039	0.869947	0.88445	0.992887	0.997194	0.903079	0.866967	1	0.307131	0.982152	0.881123	0.981201	0.964328	0.938754	0.992119	0.791679	0.962819	0.967735	0.942532	0.822886	0.848744	0.263356	0.74715	0.472916	0.972629	0.810041	0.848229	0.578978	0.966071	0.995244	0.975086	0.931919	0.98407	1	0.772297	0.893576	0.570703
Os01g0513800	0.958561	0.869552	0.932159	0.791487	0.721072	0.830893	0.438585	0.847092	0.76407	0.38984	0.71467	0.833295	0.832694	0.514515	0.969446	0.76233	0.954936	0.996207	0.353207	0.875405	0.803816	0.825395	0.256519	0.910343	0.944335	0.879994	0.996386	0.986554	0.998922	0.99357	0.926338	0.934147	0.502927	0.961541	0.622811	0.072623	0.623669	0.895136	0.99726	0.924556	1	0.931378	0.944358	0.902489	0.399703	0.388793	0.925382	0.930017	0.577253
Os01g0514000	0.841046	0.807851	0.896984	0.881994	0.989561	0.373758	0.899626	0.281808	0.968027	0.909693	0.61685	0.903013	0.899717	0.779262	0.923835	0.997315	0.726805	0.813658	0.641563	0.970723	0.621574	0.813747	0.356865	0.833678	0.260482	0.992697	0.997253	0.869843	0.952537	0.981702	0.946244	0.689773	0.867739	0.69179	0.93634	0.833927	0.989176	0.53025	0.981282	0.96083	0.701429	0.926247	0.987638	0.531368	0.660228	0.979075	0.658585	0.816204	0.633595
Os01g0514300	0.745354	0.958639	0.779024	0.90912	0.908539	0.995054	0.866514	0.971783	0.887916	0.922884	0.750088	0.888927	0.793322	0.777917	0.885686	0.99405	0.8766	0.505953	0.554647	0.342096	0.866073	0.850731	0.941592	0.797091	0.920085	0.811085	0.898266	0.955059	0.961298	0.858116	1	0.347582	0.101143	0.366498	0.466339	0.902128	0.953749	0.923591	0.827177	0.949591	0.288487	0.982768	0.965854	0.788702	0.648574	0.750281	0.891404	0.836307	0.866429
Os01g0516600	0.778246	0.821227	0.351773	0.771394	0.984646	0.730368	0.944543	0.508353	0.384233	0.926217	0.971568	0.940479	0.980065	0.731937	0.95893	0.779722	0.979164	0.979062	0.455524	0.97401	0.854504	0.141092	0.959891	0.646626	0.723522	0.949845	0.271076	0.799924	0.621764	0.936242	0.73531	0.608652	0.633698	1	0.552242	0.84101	0.40891	0.7909	0.319383	0.915459	0.500479	0.87529	0.843579	0.664952	0.738396	0.993549	0.968987	0.516814	0.916
Os01g0518500	0.618313	0.967134	0.938653	0.991641	0.840183	0.829395	0.620659	0.463262	0.700795	0.901816	0.814604	0.767099	0.998121	0.976066	0.934937	0.935706	0.954729	0.332619	0.913454	0.958728	0.83548	0.966047	0.40861	0.364292	0.774684	0.857644	0.951972	0.901007	0.910315	0.925378	0.907548	0.890059	0.786162	0.781433	0.836365	0.166127	0.993093	0.917925	0.988789	0.852724	0.860826	0.641031	0.980914	0.930278	0.874363	0.990449	0.793086	0.989907	0.795356
Os01g0519400	0.26827	0.96502	0.872882	0.903906	0.97783	0.675923	0.88491	0.949867	0.300922	0.80266	0.905757	0.806588	0.763475	0.973758	0.594845	0.987085	0.675555	0.925717	0.979377	0.706104	0.965307	0.29688	0.986032	0.749422	0.953327	0.881393	0.980339	0.97822	0.852416	0.948733	0.958053	0.661317	0.428895	0.253986	0.355928	0.98914	0.484448	0.703252	0.624806	0.955846	0.93793	0.932921	0.987638	0.994799	0.747567	0.829018	0.810391	0.86117	0.410898
Os01g0520340	0.58716	0.244364	0.867993	0.744721	0.989561	0.964404	0.867037	0.993487	0.534598	0.536458	0.989464	0.836747	0.734479	0.878034	0.854423	0.899346	0.751378	0.709077	0.81056	0.841467	0.895013	0.601208	0.487992	0.99698	0.809396	0.921638	0.121181	0.253398	0.355613	0.986885	0.745569	0.621331	0.171212	0.768491	0.338984	0.652968	1	0.940934	0.976728	0.104015	0.0918257	0.86177	0.843579	0.818544	0.884878	0.463884	0.320119	0.372692	0.48852
Os01g0520600	0.752601	0.99491	0.916451	0.97217	0.999617	0.557549	0.993054	0.122352	0.719489	0.730031	0.853356	0.895496	0.962319	0.837519	0.993337	0.816617	0.95383	0.844129	0.625683	0.533887	0.649264	0.920981	0.877918	0.919584	0.921387	0.869234	0.970722	0.844972	0.986314	0.980243	0.976211	0.931652	0.992701	0.524848	0.75851	0.973705	0.6794	0.432069	0.991386	0.955846	0.877757	0.553794	0.755752	0.932557	0.898391	0.563187	0.401436	0.893576	0.82298
Os01g0521400	0.859309	0.890221	0.836903	0.963117	0.989319	0.730045	0.993054	0.461065	0.965942	0.917669	0.934896	0.989519	0.994402	0.820551	0.483708	0.594125	0.75833	0.63557	0.808538	0.75101	0.838776	0.390383	0.625195	0.851069	0.956515	0.95241	0.983224	0.990606	0.8437	0.955812	0.90591	0.866255	0.853246	0.590147	0.958693	0.741344	0.902891	0.951141	0.999298	0.927409	0.974878	0.897504	0.951843	0.80842	0.87099	0.938979	0.857356	0.768803	0.707828
Os01g0521500	0.623306	0.0697482	0.496824	0.820443	0.634432	0.987774	0.760244	0.820674	0.957691	0.935895	0.988233	0.853883	0.994402	0.866564	0.945362	1	0.915851	0.474079	0.457796	0.464246	0.823191	0.931472	0.767241	0.894852	0.974858	0.723363	0.980339	0.439736	0.890428	1	0.79553	0.786295	0.443303	0.9916	0.879758	0.838464	0.894148	0.856479	0.833737	0.583316	0.407381	0.894583	0.970901	0.718702	0.785832	0.904901	0.948538	0.931317	0.284103
Os01g0524500	0.99458	0.0732898	0.719485	0.1487	0.869658	0.995598	0.747559	0.971783	0.934681	0.858411	0.875904	0.49304	0.912768	0.977243	0.946116	0.960934	0.74308	0.371542	0.140101	0.516012	0.170478	0.122979	0.876979	0.817637	0.740688	0.834682	0.264475	0.0191279	0.955343	0.0418089	0.116798	0.127059	0.129894	0.346982	0.189375	0.624283	0.794277	0.0260568	0.427677	0.267899	0.00348438	0.133568	0.0383434	0.585337	0.211936	0.925026	0.0666889	0.0643732	0.383319
Os01g0524700	0.755069	0.715552	0.81039	1	0.991031	0.463465	0.617907	0.444743	0.84713	0.855475	0.594076	0.784294	0.876826	0.928729	0.39454	0.93662	0.894186	0.927783	0.976226	0.108053	0.691019	1	0.830083	0.482896	0.288396	0.299767	0.994035	0.542271	0.936267	1	0.964625	0.44898	0.634236	0.771489	0.236829	0.186664	0.189045	0.40839	0.882034	0.765186	0.494886	0.875211	0.914125	0.945517	0.938066	0.956396	0.857356	0.90145	0.930911
Os01g0526100	0.934416	0.978558	0.988669	0.924741	0.789226	0.931823	0.965214	0.880134	0.95857	0.645273	0.964592	0.853883	0.326226	0.788089	0.816081	0.884412	0.985596	0.805241	0.0848229	0.917399	0.787488	0.924896	0.886023	0.554167	0.73914	0.398859	0.941325	0.758793	0.998578	0.955812	0.87032	0.820598	0.891659	0.952647	0.763882	0.879213	0.865418	0.891806	0.603418	0.775233	0.98336	0.954937	0.870584	0.76287	0.996689	0.975175	0.936047	0.674813	0.788207
Os01g0526200	0.814842	0.943508	0.983641	0.965011	0.981654	0.951258	0.604693	0.999064	0.674634	0.445472	0.438892	0.963867	0.975618	0.943926	0.856647	0.995019	0.982681	0.931265	0.870455	0.537134	0.855313	0.797094	0.260713	0.99303	0.89172	0.704162	0.79833	0.989883	0.949125	0.98873	0.923265	0.960973	0.69828	0.967057	0.76685	0.361053	0.943979	0.693112	0.803909	0.824201	0.877757	0.457972	0.986956	0.448611	1	0.960205	0.951912	0.990977	0.791583
Os01g0527400	0.92292	0.996157	0.872882	0.93462	0.577554	0.814946	0.980828	0.892154	0.816174	0.977315	0.622663	0.987699	0.97524	0.984733	0.562753	0.996599	0.221516	0.948597	0.832842	0.989751	0.984635	0.963578	0.968721	0.571954	0.51639	0.882429	0.838887	0.80162	0.998922	0.975379	0.696665	0.852203	0.984316	0.535361	0.605479	0.879913	0.92577	0.810558	0.835766	0.843572	0.810974	0.960679	0.56249	0.71679	0.563154	0.897871	0.937206	0.675741	0.994031
Os01g0527700	0.932991	0.331669	0.930745	0.965758	0.912996	0.90658	1	0.88171	0.826666	0.715114	0.975118	0.923137	0.942198	0.814037	0.296345	0.8771	0.66868	0.990895	0.957442	0.946985	0.937542	0.923913	0.852983	0.934848	0.997893	0.903788	0.840386	0.0556956	0.998128	0.87075	0.941079	0.734207	0.974505	0.630551	0.486894	0.695612	0.773282	0.460238	0.820662	0.856302	0.672789	0.968189	1	0.961665	0.550766	0.512754	0.82892	0.882481	0.909847
Os01g0528800	0.991082	0.333906	0.978376	0.97222	0.997299	0.701857	0.893753	0.536451	0.703655	0.728158	0.797296	0.703514	0.639477	0.932578	0.481279	0.803272	0.888371	0.000780644	0.864793	0.533276	0.169789	0.175709	0.544199	0.624802	0.00429475	0.84024	0.553914	1	0.845754	0.889894	0.207882	0.54868	0.0396378	0.274278	0.0644755	0.525863	0.00517352	0.035293	0.783291	0.516286	0.953981	0.983375	0.741469	0.170089	0.995935	0.0593077	0.470135	0.0697638	0.184881
Os01g0530366	0.829696	0.960825	0.652424	0.921984	0.916586	0.89055	0.692665	0.695929	0.967548	0.622722	0.688922	0.849969	0.971513	0.379727	0.956929	0.732933	0.756524	0.983681	0.982657	0.760089	0.961388	0.593933	0.247731	0.93286	0.760463	0.210331	0.924823	0.978256	0.620739	0.506409	0.907104	0.949842	0.610148	0.940137	0.852524	0.849764	0.92598	0.968982	0.986189	0.976957	0.918646	0.406338	0.487571	0.516902	0.893488	0.889437	0.373923	0.794503	0.988686
Os01g0530400	1	0.955495	0.936541	0.898633	0.826412	0.623601	0.958874	0.469396	0.879198	0.972198	0.799078	0.193186	0.477576	0.716442	0.960405	0.816617	0.964666	0.983681	0.650747	0.450287	0.805329	0.846958	0.650966	0.851819	0.500522	0.253281	0.962924	0.68168	0.977059	0.946347	1	0.479159	0.395912	0.760771	0.915174	0.127268	0.0948642	0.072003	0.982837	0.868447	0.850923	0.97123	0.853839	0.939393	0.919745	0.979014	0.903266	0.931011	0.674035
Os01g0530650	0.975075	0.848691	0.830032	0.349488	0.968105	0.540323	0.403236	0.976218	0.308101	0.924348	0.61292	0.542876	0.94599	0.683628	0.82241	0.964687	0.574914	0.770327	0.83892	0.254526	0.702032	0.86914	0.64145	0.977045	0.636998	0.949916	0.982817	0.944747	0.961298	0.863894	0.630165	0.749339	0.940447	0.822042	0.252153	0.962462	0.925465	0.967483	0.774722	0.80841	0.895605	0.99793	0.617733	0.994799	0.993227	0.997533	0.772297	0.945356	0.988686
Os01g0531000	0.807257	0.981652	0.976418	0.970376	0.931384	0.680674	0.893299	0.738762	0.952635	0.808461	0.976209	0.291519	0.775018	0.839814	0.715536	0.975401	0.95383	0.112763	0.991927	1	0.982276	0.957143	0.985103	0.767484	0.880628	0.607753	0.939479	0.796699	0.866562	0.886271	0.843202	0.943151	0.927257	0.983242	0.932903	0.87408	0.952005	0.871389	0.883183	0.929638	0.82045	0.940674	0.987638	0.883417	0.913438	0.969339	0.995829	0.87029	0.995166
Os01g0531500	0.916714	0.955495	0.883223	0.95586	0.419465	0.947174	0.400774	0.904334	0.726205	0.596395	0.874236	0.93757	0.980065	0.992153	0.837993	0.68778	0.843523	0.0421515	0.883165	0.903232	0.991532	0.984371	0.317397	0.824497	0.986831	0.992697	0.819693	0.784413	0.623308	0.956828	0.969819	0.999886	0.953244	0.985272	0.157737	0.935629	0.94369	0.704495	0.999734	0.847671	0.961593	0.589898	0.948589	0.974786	0.952091	0.372492	0.877695	0.722536	0.683324
Os01g0532200	0.979413	0.99491	0.972825	0.559257	0.72431	0.902844	0.903168	0.365999	0.512258	0.901102	0.517426	0.959148	0.776223	0.576295	0.0929736	0.917015	0.915789	0.972689	0.663572	0.903907	0.360425	0.418679	0.968225	0.228373	0.793035	0.467222	0.946374	0.94309	0.891077	0.888351	0.993271	0.762716	0.945583	0.944798	0.666897	0.956842	0.75255	0.701549	0.909497	0.979732	0.570039	0.475279	0.615944	0.531228	0.768183	0.949516	0.990108	0.355225	0.29844
Os01g0532300	0.964122	0.93317	0.989874	0.925417	0.992438	0.639192	0.00484732	0.949867	0.916271	0.406456	0.679089	0.878602	0.544615	0.794122	0.845376	0.451664	0.617899	0.983681	0.865249	1	0.856334	0.68388	0.782563	0.966643	6.01821e-05	0.919499	0.634304	0.957114	0.961298	0.955812	0.707238	0.417881	6.74618e-07	0.92395	0.393018	0.164122	0.984492	0.120785	0.857318	0.0224906	1	0.969061	0.998726	1	0.506391	0.060791	0.726154	0.868751	0.13423
Os01g0534800	0.731053	0.541031	0.995757	0.325752	0.985613	0.904235	0.720126	0.313081	0.668232	0.952335	0.920114	0.950307	0.981138	0.553773	0.738865	0.988125	0.701474	0.929557	0.809012	0.988678	0.184914	0.137639	0.808605	0.725468	0.797157	0.901532	0.844246	0.546306	0.576136	0.342355	0.945972	0.819864	0.17234	0.826181	0.989282	0.770212	0.941376	0.98003	0.870486	0.985226	0.106771	0.736126	0.286938	0.909895	0.883594	0.40633	0.959202	0.940606	0.93646
Os01g0534900	0.690923	0.910871	0.988669	0.604383	0.995997	0.968549	0.457962	0.778189	0.417607	0.252472	0.915425	0.877044	0.463072	0.734006	0.538214	0.884412	0.974916	0.74425	0.882072	0.831867	0.638828	0.939699	0.546795	0.703904	0.0128659	0.00103252	0.750323	0.974611	0.990514	0.354851	0.962189	0.813533	0.765283	0.9916	0.958666	0.417609	0.713152	0.754868	0.976728	0.67919	0.990492	0.990712	0.87005	0.898723	0.857015	0.97932	0.988152	0.981481	0.370623
Os01g0535900	0.398782	0.972165	0.916451	0.974923	0.881438	0.980892	0.598026	0.999064	0.651649	0.985462	0.816992	0.849213	0.975988	0.361522	0.825176	0.968864	0.977507	0.992079	0.897876	0.13682	0.459468	0.355229	0.529493	0.645868	0.627517	0.1913	0.925052	0.890789	0.962819	0.900319	0.993271	0.802431	0.248875	0.819878	0.451619	0.673933	0.919916	0.756437	0.467246	0.99129	0.895672	0.919823	0.99189	0.980288	0.415177	0.85907	0.529718	0.352455	0.973447
Os01g0536000	0.920675	0.910477	0.970577	0.944693	0.985613	0.814403	0.909224	0.541533	0.900406	0.598337	0.995956	0.914424	0.940215	0.86448	0.395697	1	0.942968	0.828286	0.967544	0.00921035	0.978925	0.961074	0.301998	0.685546	0.633316	0.645434	0.638539	0.535277	0.672293	0.839892	0.89036	0.811903	0.047027	0.837088	0.897441	0.97312	0.905719	0.792762	0.983423	0.391955	0.467367	0.922972	0.95036	0.864055	0.823979	0.174552	0.552415	0.714665	0.960471
Os01g0537250	0.832539	0.535376	0.99739	0.856284	0.970747	0.648325	0.921905	0.219109	0.146978	0.0238859	0.214782	0.12773	0.481356	0.555253	0.547354	0.852154	0.83006	0.946119	0.549762	0.253584	0.763294	0.302978	0.0349217	0.134875	0.984295	0.577082	0.751334	0.153036	0.962819	0.726481	0.81172	0.633295	0.238287	0.211371	0.0493844	0.017028	0.114861	0.603955	0.640938	0.85551	0.608342	0.990652	0.670968	0.583062	0.679431	0.947504	0.362168	0.195835	0.126609
Os01g0538000	0.782335	1	0.906046	0.920813	0.961085	0.391399	0.576001	1	0.767307	0.973268	0.876846	0.968084	0.942198	0.823184	0.802509	0.917015	0.995392	0.946745	0.990059	0.423015	0.640581	0.986035	0.166125	0.83765	0.467748	0.529148	1	0.989019	0.848752	0.98873	0.975909	0.993505	0.634232	0.879893	0.649313	0.872682	0.821698	0.925573	0.965393	0.95829	0.964528	0.957898	0.994705	0.98845	0.835809	0.767191	0.993489	0.850133	0.795932
Os01g0539400	0.954402	0.676416	0.645954	0.340311	0.968105	0.841699	0.993054	0.944214	0.921342	0.959699	0.808283	0.753606	0.962319	0.198782	0.985566	0.921201	0.986231	0.668867	0.749185	0.886433	0.865775	0.99728	0.84057	0.437715	0.652343	0.978649	0.892415	1	0.980436	0.98873	0.997334	0.912926	0.919814	0.647729	0.389634	0.877192	0.107502	0.952933	0.516976	0.982782	0.973143	0.59758	0.987638	0.969329	1	0.981025	0.332675	0.731359	0.541128
Os01g0539900	0.996979	0.943508	0.872882	0.991641	0.86464	0.929498	0.82923	0.667858	0.742387	0.84808	0.562743	0.976685	0.990487	0.888769	0.917065	0.901037	0.828489	0.937609	0.983033	0.592309	0.478682	0.956684	0.987424	0.945779	0.945433	0.878983	0.836209	0.990606	0.945096	0.436146	0.828008	1	0.540686	0.99894	0.244991	0.952261	0.612967	0.941611	0.977081	0.969853	0.00182544	0.494577	0.629186	0.933878	0.552191	1	0.681995	0.438999	0.913351
Os01g0541000	0.782404	0.975103	0.918183	0.829397	0.924949	0.810281	0.896181	0.898037	0.86824	0.710835	0.900064	0.499072	0.882301	0.995074	0.971219	0.954395	0.913162	0.626308	0.874059	0.879793	0.95888	0.90545	0.980319	0.889547	0.76061	0.894817	0.881706	0.890789	0.935848	0.897997	0.968256	0.532659	0.992904	0.531665	0.981272	0.687121	0.946167	0.731707	0.942274	0.976957	0.480855	0.891183	0.591555	0.991329	0.879509	0.989645	0.924225	0.471047	0.918578
Os01g0541600	0.343919	0.768708	0.764661	0.509008	0.510218	0.279695	0.88572	0.68591	0.911971	0.692922	0.965636	0.972691	0.889348	0.736719	0.694738	0.780675	0.790359	0.972246	0.7982	0.00854853	0.758739	0.90924	0.788871	0.786449	0.906099	0.825817	0.649996	0.865944	0.786888	0.478305	0.795017	0.349543	1	0.535533	0.904376	0.195993	0.93109	0.831547	0.99726	1	0.855378	0.922699	0.90038	0.701745	0.938351	0.816963	0.922747	0.819926	0.762728
Os01g0541800	0.983551	0.999848	1	0.980571	0.985613	0.773791	0.0315653	0.740803	0.0793109	0.202421	0.0492918	0.226859	0.810773	0.857513	0.855186	0.963087	0.916333	0.753097	0.978706	0.113564	0.547051	0.250357	0.0317211	0.0283358	0.370873	0.550257	0.994341	0.883972	0.942865	0.98873	0.397906	0.937869	0.0178153	0.758423	0.0681742	0.104534	0.0119765	0.342007	0.400554	0.929146	0.877757	0.92299	0.978264	0.864055	0.259079	0.141754	0.968733	0.160467	0.354046
Os01g0541900	0.928133	0.733967	0.988669	0.80849	0.637065	0.973317	0.848594	0.669448	0.304241	0.650717	0.883864	0.981038	1	0.984733	0.293175	0.997089	0.689253	0.904883	0.888499	0.770104	0.425039	0.760957	0.998843	0.646674	0.303422	0.860132	0.574819	0.596481	0.407092	0.640094	0.170961	0.921138	0.0567401	0.244522	0.31239	0.995341	0.803686	0.958717	0.217913	0.969158	0.964528	0.819425	0.381737	0.500887	0.879547	0.783184	0.922161	0.62157	0.711826
Os01g0542700	0.991082	0.610321	0.933376	0.699038	0.874269	0.430605	0.955653	0.60119	0.915349	0.955488	0.909479	0.801259	0.9494	0.874637	0.653221	0.921233	0.686668	0.182955	0.633544	6.69026e-09	0.959633	0.796738	0.50924	0.887589	0.986739	0.254277	0.885954	0.987367	0.677087	0.308008	0.981909	0.864645	0.947548	0.770369	0.868903	0.924924	0.492859	0.637974	0.886132	0.942349	0.336346	0.526087	0.762127	0.734485	0.936735	0.344281	0.640819	0.678381	0.407159
Os01g0544700	0.958196	0.992378	0.935573	0.95547	1	0.739153	0.751148	0.0667671	0.939717	0.425126	0.651983	0.940479	0.993891	0.769605	0.700538	0.863578	0.98858	0.948597	0.788494	0.953873	0.839839	0.748812	0.765481	0.826634	0.803756	0.526568	0.0646322	0.937157	0.890428	0.882678	0.970889	0.766826	0.929324	0.788774	0.638973	0.286658	0.81738	0.53956	0.850019	0.734239	0.547114	0.430814	0.90278	0.986525	0.574376	0.976922	0.871215	0.655006	0.338368
Os01g0546800	0.992438	0.926781	0.872882	0.868248	0.885905	0.989787	1	0.892835	0.879198	0.792258	0.859493	0.142144	0.882301	0.983406	0.985795	0.80891	0.743716	0.946119	0.905909	0.719957	0.941729	0.525257	0.686602	0.92224	0.164503	0.192058	0.851218	0.762421	0.983846	0.978135	0.668393	0.999265	0.783335	0.98965	0.793697	0.97312	0.856836	0.206838	0.933706	0.732969	0.978313	0.75871	0.873168	0.996633	0.834375	0.970497	0.94561	0.593839	0.780153
Os01g0547500	0.980945	0.575803	0.660497	0.959924	1	0.928869	0.993695	0.919413	0.973229	0.779254	0.517542	0.935747	0.866301	0.433563	0.689874	0.848165	0.808457	0.912459	0.777103	0.747395	0.961388	0.90545	0.980319	0.786139	0.418302	0.97487	0.977142	0.926147	0.891308	0.99565	0.959395	0.943507	0.834144	0.917269	0.876011	0.346628	0.467115	0.899512	0.827177	0.814594	0.784221	0.913058	0.938413	0.458257	0.834375	0.82692	0.979628	0.993099	0.756691
Os01g0547600	1	1	1	1	0.742013	0.829805	0.710951	0.816797	0.714014	0.281967	0.0289568	0.433434	1	1	1	1	0.770322	0.586317	1.12312e-05	0.95218	0.0509296	0.978634	0.919704	0.101011	0.913933	1	1	1	1	0.753788	0.452072	0.00434347	4.55205e-09	1	0.948404	0.750239	0.34856	0.37498	1	0.755033	1	1	1	0.748044	0.650535	0.11652	0.875375	0.911296	0.293239
Os01g0549400	0.880825	0.76707	0.985732	0.898497	0.96724	0.97955	0.895218	0.2427	0.78481	0.924137	0.954667	0.882713	0.989182	0.998911	0.902708	0.289839	0.986231	0.452334	0.604728	0.959639	0.571115	0.908371	0.881807	0.855783	0.991115	0.940257	0.88099	0.772479	0.981621	0.913111	0.984839	0.423959	0.619055	0.130804	0.72708	0.906482	0.563067	0.983474	0.996184	0.84708	0.94107	0.999651	0.975472	0.98174	0.849073	0.980709	0.205225	0.552241	0.69657
Os01g0549500	0.995717	0.116897	0.900547	0.87262	0.637065	0.174574	0.956078	0.821764	0.943182	0.852831	0.793863	0.965243	0.851817	0.931259	0.0612753	0.784254	0.870297	0.94558	0.326872	0.983252	0.642886	0.448834	0.7883	0.862449	0.856843	0.856815	0.949969	0.512567	0.998922	0.889786	0.992398	0.480519	0.856788	0.884352	0.720664	0.592927	0.991199	0.722358	0.981282	0.846205	0.0153618	0.75871	0.80767	0.976832	0.945585	0.845015	0.833294	0.939861	0.939648
Os01g0549700	0.916457	0.966208	0.96853	0.705714	0.935775	0.955319	0.938885	0.518263	0.921342	0.790252	0.906947	0.861335	0.732633	0.897583	0.929202	0.816617	0.270635	0.257728	0.746347	0.731488	0.844184	0.43534	0.434806	0.645408	0.876675	0.58536	0.387897	0.83552	0.939872	0.688018	0.0786407	0.520078	0.887885	0.171997	0.411434	0.787822	0.243388	0.530766	0.053024	0.411302	0.615675	0.322099	0.466393	0.684125	0.689088	0.78063	0.328881	0.36728	0.807521
Os01g0550000	0.918482	0.966839	0.998804	0.965062	0.908539	0.789903	0.780589	0.566274	0.685905	0.679822	0.845257	0.724207	0.994402	0.998911	0.832195	0.991443	0.996586	0.0750314	0.962261	0.561144	0.781878	0.98018	0.221397	0.99174	0.541543	0.745905	0.777514	0.945073	0.961663	0.546499	0.54302	0.799721	0.124667	0.773154	0.135631	0.0820076	0.789365	0.603872	0.929066	0.983303	0.631525	0.594042	0.264525	0.276757	0.0124793	0.0778514	0.953897	0.86192	0.305914
Os01g0550100	0.929859	0.994923	0.988554	0.748231	0.79756	0.686118	0.914432	0.654733	0.997037	0.995686	0.562743	0.815954	0.992816	0.660635	0.983463	0.970118	0.998801	0.968593	0.680512	0.85641	0.884382	0.189787	0.523301	0.953594	0.63872	0.933325	0.855185	0.335267	0.83206	0.122635	0.34682	0.965429	0.727796	0.172964	0.330562	0.471728	0.431173	0.869995	0.105931	0.955358	0.895605	0.906624	0.397909	0.588184	0.144459	0.912305	0.442865	0.816231	0.510475
Os01g0550200	0.803783	0.974314	0.995466	0.917702	0.954891	0.9006	0.683797	0.938569	0.919586	0.726985	0.997619	0.999537	0.647046	0.417381	0.82256	0.934263	0.98935	0.963348	0.57709	0.049603	0.966046	0.983465	0.822973	0.832593	0.919417	0.733802	0.373824	0.993232	0.797689	0.94886	0.89036	0.90111	0.871693	0.954809	0.92162	0.971721	0.791028	0.999568	0.693542	0.416276	0.665388	0.42754	0.987638	0.98174	0.833449	0.913169	0.969937	0.769714	0.959605
Os01g0550300	0.0171186	0.140114	0.936541	0.532415	0.230578	0.250758	0.0173986	0.977738	0.04276	0.859705	0.419969	0.815954	0.996613	0.882367	0.204602	0.688847	0.939543	2.4531e-06	0.0727246	0.23511	0.333378	0.117282	0.515385	0.308541	0.458568	0.000288617	0.045462	0.0635973	0.863949	0.988694	0.179041	0.276322	1.44311e-06	0.412361	0.00803972	0.423018	0.812715	0.530129	0.996875	0.164003	0.106716	0.746253	0.781959	0.652095	0.612721	0.31084	0.823118	0.283333	0.739281
Os01g0551000	0.0993714	0.951606	0.716481	0.69414	0.968837	0.956272	0.448783	0.7086	0.359169	0.866822	0.942378	0.91474	0.807287	0.439569	0.892045	0.841008	0.586909	0.0739886	0.342421	0.033394	8.26977e-09	0.364938	0.105401	0.873815	0.807046	0.120908	0.801798	0.9462	0.957123	0.0387125	0.42442	0.245222	6.26784e-05	0.259322	0.601929	0.226469	0.496171	0.856009	0.920906	0.343878	0.813964	0.662178	0.355002	0.256344	0.0725901	0.900487	1.32158e-05	0.899655	0.0257479
Os01g0551100	0.8451	0.885556	0.730245	0.636683	0.980248	0.0796156	0.843156	0.817848	0.90471	0.468544	0.933257	0.930075	0.977919	0.914251	0.957734	0.79869	0.458107	0.428594	0.258737	0.057684	0.631264	0.462712	0.559475	0.941178	0.22717	0.258738	0.6013	0.68168	0.885424	0.969697	0.783479	0.0281939	0.698403	0.867379	0.83928	0.47088	0.912243	0.773811	0.831131	0.811419	0.49977	0.93202	0.96243	0.659875	0.0903718	0.763803	0.506046	0.922888	0.802597
Os01g0552100	0.967789	0.796477	0.940911	0.973674	0.94679	0.639192	0.605149	0.683654	0.852345	0.949661	0.989464	0.779314	0.975109	0.846357	0.700538	0.933193	0.930896	0.890009	0.990342	0.675331	0.978265	0.937278	0.961676	0.98272	0.513076	0.863526	0.445757	0.513741	0.906134	0.908947	0.437245	0.817581	0.930861	0.128368	0.704435	0.965324	0.361251	0.482974	0.232119	0.80683	0.765937	0.813631	0.93709	0.534752	0.966247	0.928795	0.415612	0.906415	0.584776
Os01g0552300	0.744549	0.926781	0.988554	0.996651	0.999925	0.827559	0.829208	0.899137	0.992727	0.644967	0.515656	0.499072	0.816946	0.110094	0.900869	0.784254	0.611792	0.947661	0.994193	0.868974	0.829542	0.621998	0.880761	0.634371	0.742607	0.223151	0.468569	0.960824	0.458915	0.645691	0.700145	0.404393	0.148575	0.804845	0.205994	0.765762	0.997193	0.76945	0.883987	0.969853	0.976993	0.594327	0.983446	0.602506	0.984858	0.779711	0.886908	0.103511	0.319737
Os01g0552500	0.991082	0.979685	0.920219	0.95547	0.956088	0.860196	0.949216	0.977833	0.977814	0.914171	0.990304	0.910437	0.954647	0.79345	0.956461	0.891883	0.935942	0.953073	0.576264	0.944292	0.933226	0.990662	0.903328	0.845567	0.685805	0.837141	0.921793	0.625995	0.927179	0.829137	0.782548	0.968893	0.779715	0.950196	0.668254	0.526955	0.747865	0.482974	0.872189	0.863086	0.82394	0.975658	0.450297	0.867324	0.890747	0.835067	0.849685	0.654509	0.38412
Os01g0553600	0.887898	0.967134	0.985732	0.982295	0.463379	0.768591	0.716642	0.942091	0.850719	0.843993	0.608885	0.701773	0.831777	0.883075	0.281044	0.917015	0.994438	0.856978	0.643965	0.814808	0.760395	0.98496	0.988984	0.851135	0.929655	0.988705	0.96989	0.82217	0.931811	0.996006	0.981909	0.951292	0.987182	0.929846	0.697573	0.931543	0.914799	0.964587	0.872941	0.941225	0.925484	0.584273	0.979926	0.857249	0.999844	0.986386	0.778956	0.754182	0.980433
Os01g0555300	0.817346	0.63615	0.906046	0.793318	0.970016	0.893193	0.862333	0.855305	0.984218	0.787849	0.597703	0.802214	0.975109	0.954873	0.92684	0.989997	0.918135	0.471142	0.915157	0.0695307	0.990981	0.865628	0.694405	0.889644	0.67326	0.915204	0.957546	0.844884	0.616463	0.92961	0.881182	0.951272	0.711823	0.698833	0.638973	0.88251	0.777689	0.696431	0.937224	0.956586	0.889792	0.856353	0.946259	0.898723	0.839027	0.522667	0.885078	0.813658	0.924834
Os01g0555800	0.912222	0.999848	0.952874	0.996651	0.236179	0.866687	0.778182	0.941619	0.82489	0.323109	0.969986	0.275199	0.701167	0.976195	0.81171	0.857751	0.953939	0.528674	0.750094	0.958658	0.991904	0.978697	0.897937	0.719293	0.629937	0.376292	0.865739	0.914729	0.988433	0.946153	0.964245	0.942282	0.873911	0.92342	0.78664	0.917874	0.953048	0.657136	0.894252	0.81275	0.827165	0.931238	0.736803	0.998949	0.906543	0.967692	0.928102	0.674985	0.887154
Os01g0556201	0.730155	0.844252	0.942132	0.991838	0.96724	0.998931	0.69377	0.977833	0.464962	0.484731	0.845125	0.986636	0.0399183	0.966084	0.862108	0.519247	1	0.976624	0.583697	0.839458	0.731264	0.842538	0.68551	0.985784	0.908126	0.0340209	0.583264	0.353906	0.822003	0.978135	0.955568	0.581627	0.33395	0.923442	0.906775	0.591299	0.67016	0.816705	0.00545893	0.957766	0.614176	0.852103	0.938413	0.83401	0.995935	0.9252	0.988152	0.454723	0.525119
Os01g0556400	0.979563	0.97963	0.676088	0.97298	0.963122	0.911549	0.914787	0.949867	0.863052	0.643636	0.810478	0.988592	0.996887	0.97943	0.555553	0.510611	0.826623	0.707288	0.778323	0.934372	0.989118	0.987576	0.868266	0.987573	0.886153	0.850677	0.900962	0.986419	0.880613	0.956459	0.993271	0.984564	0.276466	0.897797	0.98054	0.560331	0.696441	0.959975	0.800324	0.891894	0.80138	0.534331	0.898667	0.963531	0.996119	0.752766	0.76124	0.989907	0.00156095
Os01g0556700	0.0647332	0.879008	0.67245	0.174337	0.97316	0.522894	0.576592	0.919413	0.720391	0.0648478	0.00536016	0.243004	0.974985	0.438985	0.0915515	0.93165	0.873116	0.97668	0.548957	0.146957	3.05617e-07	0.98018	0.364312	0.0380806	0.00427753	0.594471	0.836209	0.926147	0.990514	0.820962	0.374769	0.924164	0.378398	0.713365	0.0292467	0.270329	0.0838278	0.615348	0.592225	0.896494	0.612711	0.9626	0.993952	0.418054	0.811517	1	0.878777	0.656024	0.0558649
Os01g0557100	0.826299	0.975495	0.539012	0.921984	0.858244	0.99167	0.791583	0.937342	0.0987363	0.533802	0.818884	0.602197	0.940318	0.967931	0.671245	0.935345	0.953939	0.931265	0.814509	0.35472	0.826816	0.0566034	0.953134	0.985471	0.529215	0.668431	0.719075	0.979627	0.990537	0.951187	0.751908	0.729689	0.199515	0.934948	0.0471328	0.973336	0.754104	0.980281	0.430226	0.73366	0.169242	0.931378	0.99873	0.91994	0.445405	0.87134	0.953438	0.398628	0.541335
Os01g0557500	0.039541	0.641012	0.675473	0.12708	0.114041	2.42057e-11	2.09178e-08	0.743445	0.726205	0.952335	0.903023	0.89591	1	0.990012	0.683681	0.661061	0.359679	0.028897	1.83984e-14	2.23526e-07	2.97831e-08	0.0591596	1	0.982732	0.936738	0.907199	0.0210449	0.267939	0.229468	0.101824	0.00705614	3.14519e-18	2.36613e-57	0.222161	0.924204	0.709266	0.977445	0.730565	0.570068	0.759972	0.106211	0.102757	0.0251607	0.0599015	0.00807693	0.442943	0.707499	0.633563	0.100155
Os01g0558200	0.905538	0.788665	0.816622	0.86797	0.855541	0.754487	0.985612	0.976218	0.880861	0.954525	0.980128	0.950307	0.994474	0.873516	0.971219	0.874761	0.835784	0.948597	0.724084	0.599447	0.949167	0.888649	0.997167	0.584527	0.15281	0.969689	0.899507	0.694001	0.883641	0.987887	0.850099	1	0.536432	0.429979	0.943798	0.959596	0.110737	0.92114	0.941583	0.617861	0.952099	1	0.99407	0.990708	0.87189	0.81073	0.954632	0.977036	0.618315
Os01g0558300	0.96949	0.995463	0.974285	0.853917	0.988702	0.97955	0.847808	0.714486	0.764737	0.926659	0.949549	0.750376	0.995471	0.862556	0.973121	0.981888	0.90459	0.979011	0.987663	0.476519	0.569547	0.796075	0.48365	0.814039	0.962033	0.994829	0.894438	0.912301	0.961298	0.966748	0.986869	0.960973	0.453632	0.736555	0.951496	0.997323	0.876424	0.992953	0.993022	0.982782	0.936444	0.578492	0.973535	0.98174	0.935796	0.901248	0.939743	0.779938	0.898106
Os01g0558500	0.958196	0.982941	0.988669	0.656372	0.980248	0.847454	0.980828	0.680487	0.973917	0.779254	0.867547	0.959148	0.95047	0.716433	0.768752	0.989285	0.748211	0.648075	0.795234	0.769675	0.683767	0.59799	0.947514	0.769285	0.832105	0.7378	0.985684	0.753052	0.949715	0.822896	0.93548	0.76458	0.970456	0.749624	0.968646	0.960988	0.885174	0.909001	0.96666	0.992214	0.871247	0.963558	0.847659	0.98174	0.928237	0.679085	0.994003	0.904142	0.768423
Os01g0558600	0.931383	0.93317	0.960675	1	0.842842	0.670393	0.778062	0.92946	0.778433	0.817193	0.295493	0.995402	0.95399	0.842854	0.973059	0.723136	0.786168	0.629729	0.693289	0.761932	0.86932	0.950081	0.616014	0.268806	0.97935	0.818346	0.689976	0.798748	0.896494	0.991354	0.587982	0.878248	0.576404	0.994915	0.75851	0.989614	0.0724502	0.810721	0.886247	0.483629	0.870338	0.87236	0.354265	0.927879	0.982364	0.940239	0.963287	0.731359	0.960471
Os01g0558800	1	0.999848	0.885132	0.729546	0.973512	0.847778	0.995327	0.960603	0.904105	0.269519	0.365854	0.795106	0.756717	0.976066	0.731433	0.654605	0.788025	0.939875	0.683286	0.224983	0.825887	0.83694	0.441432	0.0772302	0.0846929	0.212114	0.94679	0.92268	0.349143	0.907042	0.943434	0.889293	0.379276	0.949209	0.974937	0.580636	0.38196	0.75074	0.269605	0.976957	0.999974	0.848045	0.881828	0.991329	0.792319	0.208049	0.995829	0.754443	0.681415
Os01g0558900	0.94168	0.683061	0.733363	0.718931	0.985613	0.680393	0.938597	0.907909	0.958184	0.942759	0.93192	0.742179	0.991762	0.743344	0.842053	0.987815	0.826623	0.890009	0.736547	0.989757	0.823286	0.988117	0.723745	0.844884	0.858459	0.936529	0.715946	0.729426	0.997921	0.841775	0.77492	0.919862	0.889038	0.894287	0.892783	0.79086	0.982781	0.546443	0.866204	0.669214	0.420337	0.710266	0.893147	0.974786	0.996119	0.944416	0.988705	0.965429	0.718014
Os01g0559000	0.964641	0.97986	0.927462	1	0.97783	0.55116	0.514004	0.756432	0.732106	0.963024	0.772352	0.851177	0.946025	0.896224	0.746626	0.959169	1	0.748816	0.864788	0.932849	0.802301	0.531335	0.65597	0.726913	0.835631	0.983758	0.927612	0.816732	0.956095	0.966804	0.607576	0.719119	0.771013	0.259614	0.790504	0.818712	0.749825	0.129713	0.942274	0.699293	0.93793	0.724149	0.931839	0.887415	0.390882	0.782147	0.421194	0.208733	0.780153
Os01g0559100	0.909047	0.832279	0.98322	0.981046	0.518821	0.648922	0.932714	0.935735	0.599	0.301932	0.992802	0.0712058	0.872584	0.989903	0.976092	0.605778	0.601209	0.497567	0.991096	0.947911	0.612269	0.994961	0.531111	0.833587	0.880381	0.603367	0.897869	0.835222	0.957123	0.390196	0.974198	0.906	0.13043	0.968269	0.0359487	0.334562	0.752339	0.336246	0.339153	0.991601	0.623799	0.966993	0.567546	0.927879	0.865449	0.845015	0.750845	0.872699	0.32671
Os01g0559200	0.925092	0.973052	0.875685	0.974437	0.948163	0.880453	0.980643	0.743804	0.341377	0.737059	0.495685	0.647874	0.993891	0.851273	0.961213	0.770658	0.909611	0.817337	0.735805	0.831681	0.639128	0.0517624	0.00704685	0.350596	0.94479	0.830049	0.997253	0.470719	0.89931	0.990641	0.927113	0.841461	0.847643	0.859994	0.441471	0.792419	0.646298	0.724223	0.899158	0.940772	0.765937	0.99793	0.978478	0.898357	0.875829	0.897677	0.925612	0.800855	0.948215
Os01g0559300	0.994829	0.926022	0.927892	0.880865	0.856806	0.983481	0.72399	0.960603	0.957691	0.454726	0.906947	0.956569	0.928316	0.828278	0.875689	0.847503	0.942477	0.888201	0.977962	0.974732	0.979502	0.932904	0.695628	0.657911	0.732431	0.418427	0.59382	0.872782	0.955647	0.959077	0.832358	0.586161	0.882639	0.631958	0.755385	0.991377	0.275901	0.65992	0.977547	0.461018	0.982824	0.945931	0.566944	0.977034	0.986364	0.85802	0.994003	0.802353	0.0611128
Os01g0559525	0.947576	0.639844	0.985834	0.981046	0.944415	0.839732	0.887945	0.49992	0.936205	0.706368	0.839693	0.977887	0.900325	0.665332	0.647488	0.911472	0.825603	0.980662	0.849667	0.129255	0.970886	0.351355	0.594688	0.857963	0.963927	0.939375	0.843723	0.941714	0.996341	0.999084	0.952757	0.923002	0.771883	0.990194	0.568891	0.608559	0.977646	0.932306	0.981296	0.997911	0.459739	0.854003	0.994783	0.949754	0.869734	0.893312	0.904493	0.696309	0.412766
Os01g0559550	0.83182	0.969125	0.981718	0.933148	0.991726	0.762577	0.900786	0.9285	0.0876098	0.689947	0.65329	0.946308	0.924612	0.871748	0.116425	0.669905	0.860345	0.893656	0.509794	0.898814	0.943064	0.391045	0.647653	0.728159	0.57485	0.696501	0.454529	0.838145	0.764737	0.98873	0.934406	0.822946	0.64599	0.876832	0.985608	0.721052	0.563067	0.821255	0.650798	0.969791	0.53358	0.951255	0.776146	0.950881	0.986253	0.746973	0.983754	0.793379	0.137132
Os01g0559600	0.0479385	0.987278	0.0782745	0.0928855	0.960882	0.00362261	1	0.620186	3.80595e-05	3.27998e-16	5.78287e-07	0.0576928	0.00028783	0.0597291	0.851501	0.581646	0.535472	0.958619	0.414916	0.00150269	0.00694739	2.81344e-05	5.2621e-13	1.95723e-05	0.39847	0.384481	0.227683	0.896346	0.582124	0.00315764	0.973507	0.251078	0.771601	0.641679	0.00336335	0.00495197	0.000592019	0.89026	0.00590307	0.987143	0.945429	0.750536	0.020992	0.449862	0.00710672	0.770919	0.968987	0.00167619	0.00214934
Os01g0559750	0.458408	0.198668	0.575694	0.501679	0.379652	0.28761	0.612171	0.392836	0.968301	0.0108359	0.86497	0.433434	0.0722829	0.663169	0.765284	0.911472	0.633359	0.804164	0.0245905	4.03904e-08	0.762696	0.413382	0.258385	0.413325	0.000586315	2.21683e-17	0.719075	0.928471	0.956307	0.982702	0.95135	1.63088e-05	0.878685	0.440308	0.988459	0.157295	0.0824754	0.110267	0.00423736	0.672161	0.926209	0.862815	0.906394	0.898723	0.911753	0.00466732	0.0263753	0.656024	0.0195293
Os01g0559900	0.119751	0.681253	0.872882	0.837067	0.407709	0.230258	0.151783	0.626005	0.34698	0.568956	0.975118	0.986258	0.235524	0.561955	0.306942	0.902577	0.943288	0.865229	0.044954	0.643108	0.948154	0.0189516	0.256675	0.980868	0.968233	0.000778915	0.777514	0.558942	0.955152	0.939528	0.872553	0.165055	0.994407	0.744837	0.711479	0.660935	0.0950523	0.486839	5.76929e-05	0.83498	0.895605	0.330247	0.981266	0.871258	0.340173	0.877656	0.495189	0.461547	0.135011
Os01g0560000	0.969505	0.995463	0.944033	0.956401	0.879547	0.873572	0.920658	0.953663	0.98167	0.956229	0.778841	0.772016	0.138427	0.965962	0.963719	0.784254	0.468219	0.939875	0.876933	0.190502	0.836044	0.68609	0.94491	0.582955	0.718162	0.92473	0.769845	0.98304	0.952978	0.916671	0.984839	0.794451	0.85672	0.996298	1	0.926802	0.919619	0.991315	0.431381	0.894277	0.768022	0.850312	0.96514	0.974786	0.991652	0.926617	0.888902	0.989907	0.86631
Os01g0560200	0.766814	0.917182	0.875063	1	0.988147	0.994216	0.89956	0.778831	0.926452	0.791851	0.978935	0.951869	0.96279	0.954985	0.995047	0.780675	0.985596	0.766034	0.795645	0.955548	0.967829	0.838621	0.878553	0.847514	0.941846	0.527209	1	0.670925	0.993443	0.867624	0.989462	0.94449	0.864644	0.877275	0.767263	0.917311	0.456839	0.957867	0.93495	0.971552	0.911032	0.883635	0.931271	0.958422	0.872368	0.863809	1	0.449678	0.956385
Os01g0561500	1	0.807409	1	0.981806	0.989561	0.890741	0.903302	0.944087	0.866656	0.749345	0.922864	0.568623	0.968942	0.748898	0.284141	0.911472	0.85772	0.983432	0.881553	0.789889	0.905544	0.939699	0.844775	0.923347	0.579216	0.827003	0.951972	0.712769	0.785374	0.997977	0.863873	0.980012	0.936511	0.470659	0.773436	0.889898	0.965781	0.957867	0.882197	0.971552	0.83891	0.944736	0.932739	0.856883	0.950134	0.949933	0.365624	0.900051	0.981026
Os01g0563000	0.162119	0.412228	0.932549	0.600942	0.954849	0.979922	0.789341	0.936704	0.028098	0.453864	0.876973	0.558781	0.894824	0.6929	0.855186	0.954792	0.222117	0.842111	0.9739	0.50028	1	0.00144481	0.0298093	0.119644	0.137122	0.19881	0.975076	0.869843	0.968241	0.651973	0.83772	0.85937	0.801721	0.741025	0.00264402	0.349587	0.423462	0.756437	0.984465	0.985742	0.992838	0.63844	0.980748	0.990118	0.945497	0.981979	0.771261	0.00552841	0.160056
Os01g0563500	0.83182	0.590653	0.943949	0.846168	0.998694	0.848345	0.923722	0.821284	0.985906	0.745126	0.826769	0.720242	0.897018	0.662304	0.780697	0.935706	0.92748	0.640609	0.956848	0.718476	0.999261	0.714619	0.967776	0.719156	0.986831	0.882784	0.856845	0.912568	0.873699	0.98873	0.95394	0.992428	0.850771	0.99541	0.760738	0.906488	0.974889	0.270948	0.463875	0.397439	0.0700979	0.917678	0.664017	0.910381	0.984858	0.717446	0.736651	1	0.921818
Os01g0564400	0.672292	0.962322	0.823538	0.802184	0.964575	0.849911	0.886045	0.743804	0.968027	0.885158	0.914637	0.962156	0.988813	0.441096	0.867747	0.971413	0.932917	0.669478	0.846782	0.455028	0.844909	0.752676	0.905417	0.977994	0.893943	0.786457	0.900962	0.622213	0.889879	0.898775	0.965296	0.664789	0.277264	0.971142	0.574478	0.350166	0.538419	0.973154	0.714796	0.856208	0.677238	0.954786	0.829411	0.969329	0.355251	0.722296	0.846608	0.722536	0.416809
Os01g0565600	0.224231	0.96502	0.924509	0.973674	0.97783	0.489248	1	0.860377	0.816174	0.963024	0.689889	0.940479	0.975109	0.958447	0.349305	0.777595	0.919466	0.906426	0.715826	0.637032	0.807833	0.906263	0.942624	0.865827	0.923985	0.849303	0.91327	0.501445	1	1	0.985757	0.584766	0.71662	0.928518	0.823516	0.466474	0.877088	0.933037	0.981282	0.967013	0.447009	0.869382	0.87005	0.969329	0.515677	0.894737	0.735343	0.999644	0.995771
Os01g0565900	0.901487	0.725528	0.794681	0.899056	0.697387	0.58743	0.387917	0.702449	0.653836	0.542906	0.330056	0.890734	0.884101	0.557504	0.0940844	0.230935	0.99614	0.97495	0.732929	0.784799	0.86061	0.829356	0.982526	0.817637	0.962068	0.420481	0.738917	0.35394	0.963415	0.8932	0.782548	0.338854	0.32306	0.438254	0.60783	1	0.860991	0.892082	0.981296	0.215697	0.0159927	0.443642	0.800771	0.421901	0.495515	0.655531	0.446219	0.961053	0.981953
Os01g0566100	0.233188	0.487945	0.381418	0.233255	0.987613	0.93061	0.993054	0.910799	0.252185	0.830048	0.97942	0.998658	0.948322	0.88331	0.727033	0.586804	0.92588	0.585789	0.925695	0.584944	0.86061	0.0808666	0.949316	0.475912	0.871963	0.251623	0.0313243	0.888079	0.840582	1	0.993638	0.999265	0.974792	0.686663	0.134873	0.321454	0.650891	0.708061	0.980108	0.367035	0.860826	0.837429	0.775431	0.995677	0.849366	0.396464	0.703126	0.679079	0.980433
Os01g0566701	0.990419	0.0701166	0.833104	0.455024	0.831223	0.510216	0.0539961	0.709403	0.661245	0.996579	0.710394	0.386144	0.481356	0.995074	0.00182912	0.98341	0.697822	0.477374	0.205494	0.903593	0.190924	0.0650825	0.698125	0.0160361	0.112044	0.231896	0.762346	0.0127152	0.87834	0.79453	0.293852	0.431062	0.222479	0.814351	0.235431	0.769208	0.0759172	0.362552	0.293913	0.256603	0.00743252	0.168181	0.769629	0.606916	0.533536	0.0129271	0.426615	0.00576985	0.852254
Os01g0566900	0.678011	0.512212	0.800021	0.793898	0.30448	0.0160897	0.965781	0.883181	0.801407	0.58438	0.493569	0.770841	0.858812	0.841639	0.869217	0.948869	0.774183	0.832235	0.512557	0.267873	0.0740277	0.726949	0.997941	0.677357	0.905613	0.866178	0.490626	0.953599	0.990514	0.992704	0.940168	0.963894	0.585382	0.275751	0.753589	0.917988	0.646722	0.955547	0.894252	0.372382	0.967369	0.956211	0.987638	0.691495	0.888872	0.403164	0.113793	0.0190062	0.851506
Os01g0569800	0.906385	0.967134	0.999917	0.621959	0.946229	0.927327	0.936341	0.822861	0.984409	0.872392	0.945298	0.843681	0.872526	0.750512	0.973121	0.897206	0.870297	0.983427	0.987748	0.897376	0.707068	0.918994	0.858123	0.908769	0.835562	0.215287	0.828273	0.867662	0.995569	0.924166	0.991244	0.911918	0.994407	0.632831	0.828555	0.860531	0.930324	0.898829	0.787728	0.952706	0.732738	0.931238	0.753422	0.986671	0.910518	0.676664	0.398763	0.853743	0.98684
Os01g0570500	0.793642	0.921421	0.920889	0.959924	0.742013	0.980555	0.511733	0.981379	0.113352	0.706945	0.828811	0.940479	0.789239	0.904285	0.956294	0.642523	0.993248	0.994731	0.784955	0.466517	0.94641	0.982152	0.745521	0.911378	0.994961	0.926758	0.962226	0.870328	0.661132	0.946153	0.825945	0.999044	0.0570298	0.876832	0.463734	0.319855	0.544242	0.533364	0.928266	0.954697	0.967357	0.156373	0.836878	0.703972	0.986124	0.233446	0.936047	0.736877	0.52216
Os01g0570700	0.991082	0.944682	0.720836	0.972365	0.980248	0.828692	0.444843	0.907644	0.0506035	0.523992	0.736157	0.867483	0.706046	0.807835	0.49178	0.99866	0.722482	0.948597	0.25185	0.487716	0.946942	0.836655	0.0362594	0.964217	0.957879	0.772084	0.83072	0.9376	0.703134	0.779117	0.95135	0.415897	0.684271	0.87691	0.27692	0.743338	0.870899	0.981333	0.857318	0.955358	0.917119	0.651811	0.987638	0.979271	0.9747	0.685855	0.985745	0.509065	0.998112
Os01g0570800	0.859309	0.988244	0.960675	0.872652	0.999783	0.24718	0.700496	0.927697	0.968245	0.60095	0.71463	0.998632	0.952532	0.930877	0.831597	0.952147	0.988285	0.998738	0.520419	0.758699	0.844184	0.591872	0.629425	0.0872715	0.854256	0.0362124	0.91565	0.92936	0.981621	0.940196	0.943994	0.195856	0.29757	0.962413	0.497829	0.900508	0.384384	0.690991	0.970991	0.380978	0.917119	0.956113	0.965593	0.976456	0.570691	0.833426	0.897385	0.746957	0.692042
Os01g0571100	0.998402	0.70461	0.494228	0.969442	0.858966	0.865364	0.586807	0.387485	0.864845	0.986234	0.956168	0.184837	0.910395	0.746714	0.247615	0.770223	0.486299	0.995981	0.870455	0.833933	0.881577	0.888649	0.995941	0.39243	0.72839	0.808006	0.760856	0.776241	0.15774	0.389668	0.992504	0.721377	0.452468	0.53631	0.96351	0.951673	0.584587	0.656043	0.981186	0.99129	0.833033	0.374922	0.85963	0.940951	0.648961	0.798563	0.738288	0.856101	0.79821
Os01g0571200	0.366552	0.98798	0.716183	0.869965	0.992438	0.707634	0.965139	0.949867	0.801407	0.822671	0.807008	0.753825	0.917982	0.725154	0.961587	0.92755	0.920794	0.458707	0.82266	0.987869	0.659173	0.946462	0.974273	0.945823	0.836983	0.82602	0.859263	0.94309	0.873699	1	0.926264	0.997058	0.461476	0.448964	0.585667	0.861325	0.862802	0.950508	0.365557	0.982484	0.881418	0.669678	0.99873	0.995817	0.739184	0.574198	0.792497	0.947704	0.703206
Os01g0571700	0.793056	0.992163	0.969129	0.963117	0.388994	0.984314	0.93997	0.855305	0.762971	0.922843	0.911219	0.981038	0.964126	0.817663	0.877909	0.993318	0.8151	0.680747	0.729335	0.963415	0.551733	0.897326	0.625197	0.893234	0.875846	0.809632	0.837498	0.890789	0.755883	0.864531	0.861876	0.705148	0.926796	0.919554	0.934944	0.913752	0.75255	0.934208	0.987781	0.887691	0.146428	0.660967	0.884027	0.791777	0.873336	0.807273	0.0172304	0.96826	0.887154
Os01g0574400	0.752854	0.994923	0.968535	0.64569	0.985613	0.883771	0.982487	0.969496	0.522906	0.862968	0.984223	0.896511	0.918353	0.294928	0.978354	0.994758	0.0523755	0.98521	0.953924	0.203579	0.889191	0.931966	0.287362	0.539268	0.832621	0.510626	0.956605	0.825651	0.903639	0.776209	0.597833	0.90111	0.940447	0.843313	0.585667	0.770173	0.580018	0.723744	0.950237	0.928828	0.529873	0.999246	0.784485	0.931919	0.979917	0.960409	0.813042	0.72	0.73122
Os01g0574500	0.157715	0.976987	0.972703	0.524783	0.989561	1	0.654541	0.865285	0.967362	0.95461	0.980518	0.851177	0.739193	0.667214	0.317084	0.84789	0.904542	0.346626	0.805916	0.533887	0.731581	0.989076	0.243035	0.388899	0.942698	0.686473	0.649899	0.916783	1	0.781448	0.857301	0.653505	0.604183	0.649394	0.75772	0.674391	0.977457	0.772214	0.966008	0.573532	0.66568	0.909021	0.737352	0.905269	0.899556	0.794495	0.827965	0.950102	0.992269
Os01g0574600	0.730155	0.986722	0.916451	0.891351	0.644678	0.00914547	1	0.892835	0.72844	0.729596	0.252208	0.617274	0.754375	0.92527	0.981593	0.677524	0.731819	0.943949	0.958522	0.042885	0.970754	0.972193	0.790489	0.339944	0.369967	0.120908	0.852945	0.7297	0.955647	0.990641	0.973507	0.234153	0.467529	0.349604	0.711949	0.770045	0.0133304	0.319537	0.866204	0.686657	0.753846	0.487476	0.888451	0.984706	0.961261	0.69369	0.978871	0.800597	0.981746
Os01g0574800	0.929859	0.995463	0.98322	0.995279	0.963786	0.866677	0.65199	0.992923	0.999689	0.85315	0.919779	0.627652	0.47443	0.822103	0.923835	0.888684	0.94311	0.903905	0.9739	0.543716	0.836044	0.974451	0.0635102	0.925142	0.871538	0.952145	0.738917	0.990606	0.986314	0.951187	0.992398	0.464179	0.186943	0.826	0.631132	0.852902	0.940727	0.554563	0.640399	0.660174	0.882615	1	0.995209	0.972195	0.965148	0.758028	0.757764	0.797054	0.910184
Os01g0575000	0.714988	0.798419	0.915125	0.998398	0.788081	0.840509	0.789183	0.99151	0.816174	0.353945	0.714727	0.78732	0.98531	0.688827	0.144984	0.933003	0.935942	0.942542	0.504875	0.994508	0.97562	0.987968	0.472022	0.964217	0.988192	0.940219	0.893824	0.0669914	0.961298	0.661494	0.677456	0.300728	0.291912	0.844553	0.889957	0.743338	0.206356	0.69027	0.861083	0.782309	0.668035	0.690547	0.678765	0.9011	0.846552	0.907833	0.927564	0.820238	0.790615
Os01g0575500	0.964247	0.965574	0.963246	0.963117	0.985613	0.994216	0.599629	0.914111	0.473718	0.951281	0.776408	0.984449	0.928184	0.989336	0.830697	0.804493	0.874194	0.969365	0.906497	0.743646	0.837072	0.773309	0.881489	0.876319	0.761905	0.798346	0.996089	0.708607	0.962819	0.849969	0.890536	0.95058	0.495868	0.822782	0.209546	0.98529	0.911977	0.958717	0.970311	0.935384	0.984946	0.871724	0.955872	0.979842	0.921648	0.946863	0.971331	0.450107	0.872293
Os01g0576000	0.912715	0.979685	0.985834	0.942488	0.421941	0.895589	0.992057	0.613798	0.711688	0.926488	0.980518	0.910437	0.869295	0.954853	0.837993	0.642377	0.935797	0.809023	0.290394	0.935217	0.921476	0.956684	0.888789	0.827616	0.317674	0.68897	0.999727	0.994045	0.988659	0.98873	0.983458	0.520976	0.915807	0.494681	0.75912	0.845404	0.895613	0.698327	0.990099	0.90775	0.966322	0.999246	0.987638	0.873936	0.893488	1	0.795049	0.999595	0.878067
Os01g0578000	0.599156	0.96937	0.916451	0.924983	0.984286	0.789903	0.757495	0.654107	0.966347	0.978278	0.905269	0.990608	0.965189	0.96571	0.87068	0.902577	0.959437	0.583637	0.94198	0.92856	0.755156	0.916363	0.58046	0.886035	0.984295	0.82496	0.949969	0.64287	0.834986	0.948733	1	0.809851	0.270941	0.91071	0.712073	0.971721	0.942648	0.980956	0.987645	0.861793	0.813964	0.796056	0.970454	0.915195	0.770459	0.873798	0.796799	0.770595	0.45855
Os01g0578700	0.940968	0.96502	0.998804	0.979461	0.96724	0.962546	0.690962	0.990594	0.859363	0.641062	0.984273	0.977887	0.959029	0.894859	0.900869	0.945185	0.927052	0.978361	0.297349	0.397392	0.810511	0.969658	0.443483	0.780377	0.881744	0.336401	0.994403	0.89077	0.956095	0.841399	0.875639	0.924029	0.658055	0.934304	0.98417	0.694737	0.539493	0.958891	0.974823	0.844743	0.928877	0.900193	0.955872	0.978562	1	0.434288	0.955154	0.919807	0.477677
Os01g0579600	0.220987	0.898897	0.736089	0.824916	0.916586	0.378136	0.637962	0.461384	0.0876098	0.756418	0.341407	0.820336	0.870037	0.723708	0.788079	0.871395	0.774279	0.780281	0.991927	0.0393803	0.14585	0.225191	0.533084	0.755666	0.0142429	0.538081	0.992119	0.826754	0.895634	1	0.89036	0.22957	0.201994	0.538306	0.0724888	0.885105	0.529104	0.975373	0.753802	0.801551	0.948531	0.728403	0.986063	0.92268	0.607592	0.996724	0.462952	0.770106	0.261031
Os01g0579900	0.849346	0.487945	0.995466	0.821834	0.804072	0.772307	0.987874	0.150834	0.946956	0.89991	0.980128	0.993847	0.774307	0.935264	0.833635	0.935345	0.48359	0.948597	0.927855	0.505835	1	0.750813	0.32266	0.828847	0.64449	0.989018	0.511077	0.931582	0.928279	0.722808	0.768991	0.980566	1	0.834576	0.952544	0.886422	0.130137	0.184531	0.981282	0.381031	0.951048	0.699887	0.271426	0.766826	0.890747	0.983846	0.813042	0.402498	0.255249
Os01g0580000	0.926798	0.791951	0.992479	0.860149	0.984646	0.941251	0.98217	1	0.745654	0.804296	0.990732	0.847282	0.896565	0.737716	0.994304	0.911472	0.814496	0.929771	0.512557	0.888665	0.884382	0.468603	0.6735	0.830558	0.639712	0.857644	0.974161	0.72419	0.984917	0.909533	0.964625	0.325029	0.991825	0.620506	0.934697	0.668418	0.363894	0.583462	0.997029	0.954899	0.784084	0.810046	0.87005	0.966765	0.954269	0.87134	0.675424	0.467853	0.906367
Os01g0580800	0.937549	0.715021	0.919373	0.603072	0.997299	0.985856	0.709281	0.995778	0.825312	0.240988	0.956168	0.693205	0.97524	0.65762	0.864267	0.939159	0.981858	0.40156	0.982706	0.401969	0.621453	0.900684	0.903221	0.803383	0.145816	0.95241	0.845697	0.811859	0.990514	0.990568	1	0.982308	0.198968	0.965895	0.884696	0.991991	0.644309	0.213941	0.941629	0.951384	0.822549	0.6643	0.975086	0.995502	1	0.8367	0.841634	0.638331	0.959802
Os01g0581300	0.463668	0.735494	0.916451	0.997754	0.0438811	0.958971	0.808808	0.683654	0.567514	0.91847	0.942477	0.453016	0.940611	0.641644	0.74058	0.7533	0.980066	0.0462997	0.000201419	0.928636	0.66273	0.0327604	0.350218	0.86815	0.782486	0.548701	0.715782	0.80359	0.590763	1	0.129366	0.00019942	0.00288458	0.928545	0.574135	0.863861	0.926535	0.439208	0.952221	0.477327	0.370259	0.794234	0.597986	0.0451896	0.819111	0.996744	0.515962	0.00149247	0.252458
Os01g0582400	0.996979	0.899888	0.963298	0.97298	0.820468	0.743659	0.553513	1	0.896551	0.40896	0.975118	0.849969	0.831321	0.81686	0.919207	0.566968	0.990959	0.993591	0.977962	0.954179	0.498771	0.91023	0.980319	0.9239	0.397837	0.519557	0.851929	0.97596	0.955647	1	0.901628	0.596545	0.599781	0.98965	0.993046	0.889289	0.900463	0.967972	0.423385	0.991415	0.82717	0.663519	0.924388	0.914486	0.975162	0.768121	0.977513	0.959778	0.973447
Os01g0582600	0.0356252	0.897638	0.781848	0.953034	0.759741	0.494805	0.920294	0.249893	0.968245	0.617762	0.122029	0.871259	0.972137	0.999279	0.956929	0.873795	0.888735	0.246089	0.972395	0.42765	0.702225	0.987216	0.601659	0.79377	0.988192	0.297278	0.925441	0.862523	0.913569	0.99649	0.655248	0.926757	0.79897	0.991412	0.793971	0.969325	0.728856	0.7909	0.827549	0.977032	0.605415	0.890904	0.895244	0.916134	0.378525	0.198423	0.936047	0.979231	0.773855
Os01g0583100	0.664237	0.463108	0.76331	0.959924	0.921168	0.754487	0.910951	0.949841	0.390233	0.408212	0.581241	0.831801	0.994402	0.873235	0.992399	0.696226	0.901406	0.843773	0.840243	0.706137	0.91392	0.989565	0.547964	0.703439	0.0290056	0.00223898	0.252458	0.482549	0.707824	0.951187	0.861876	0.205862	0.0685517	0.0582486	0.590477	0.274967	0.964287	0.901738	0.748749	0.912486	0.0542654	0.488815	0.580433	0.94238	0.986364	0.746783	0.158978	0.988721	0.805059
Os01g0583200	0.745212	0.458714	0.939627	0.965758	0.859173	0.661539	1	0.971783	0.804214	0.46608	0.292272	0.918923	0.946971	0.942241	0.451934	0.960934	0.406585	0.878968	0.792182	0.356397	0.62389	0.90924	0.609477	0.841446	0.818176	0.0571509	0.986186	0.310321	0.997527	0.999084	0.797703	0.957939	0.904336	0.919053	0.331979	0.446645	0.540947	0.980699	0.714407	0.995777	0.874711	0.982831	0.531568	0.980288	0.806454	0.846565	0.723482	0.945356	0.201462
Os01g0585100	0.761235	0.989944	0.972175	0.991838	0.514736	0.814946	0.500821	0.903904	0.726672	0.608812	0.989464	0.693205	0.972137	0.98927	0.881053	0.871395	0.9819	0.785583	0.924726	0.826113	0.0178082	0.609194	0.431091	0.519477	0.70069	0.879377	0.933867	0.900288	0.115522	0.991354	0.453473	0.831265	0.0328975	0.879041	0.846767	0.329815	0.864362	0.432069	0.985169	0.748668	0.358942	0.73363	0.880214	0.519773	0.975162	0.950624	0.693137	0.715775	0.832411
Os01g0585300	0.829645	0.692393	0.912082	0.767342	0.589888	0.111831	0.458055	0.872424	0.957535	0.98473	0.992516	0.496607	0.972137	0.00430011	0.835756	0.947529	0.876329	0.291881	0.616816	0.00306493	0.52395	0.292703	0.0964926	0.603334	0.00250061	3.05705e-05	0.0910735	0.532334	0.229468	0.181044	0.157909	0.00731491	0.0685517	1.36903e-07	3.54379e-07	2.46178e-05	2.29015e-05	1.31288e-07	1.78549e-06	3.74347e-09	0.106659	0.0269948	0.339689	0.0529772	0.00695231	2.12626e-05	7.40981e-09	4.43025e-06	2.72063e-09
Os01g0585600	0.965944	0.964759	0.971968	1	0.974357	0.819328	0.521943	0.482925	0.89922	0.697409	0.946571	0.693793	0.686342	0.41659	0.91485	0.737712	0.916333	0.946119	0.82579	0.738371	0.428856	0.608431	0.995661	0.579451	0.24091	0.488806	0.738917	0.990239	0.85825	0.970325	0.968955	0.74853	0.864436	0.929505	0.898247	0.88974	0.657867	0.144323	0.786588	0.976957	0.906396	0.987231	0.92466	0.898969	0.955982	0.78063	0.968414	0.821169	0.9564
Os01g0585700	0.325622	0.994013	0.889896	0.959924	0.491424	1	1	0.945747	0.95495	0.179882	0.953114	0.981038	0.993891	0.548254	0.843068	0.992785	0.978256	0.500465	0.873694	0.988228	0.983291	0.924896	0.298244	0.842926	0.968233	0.596849	0.784856	0.743753	0.952712	0.99085	0.376353	0.9106	0.964969	0.420609	0.969938	0.107581	0.643307	0.972223	0.866964	0.60602	0.887253	0.572843	0.963032	0.385683	0.994899	0.725074	0.988152	0.836149	0.483129
Os01g0586600	0.924501	0.99011	0.995466	0.966658	0.882914	0.968105	0.951002	0.709469	0.98167	0.878792	0.954667	0.892694	0.99985	0.925308	0.929123	0.954395	0.857607	0.617025	0.987933	0.744891	0.478104	0.849387	0.790489	0.940404	0.850871	0.826403	0.628357	0.989019	0.956307	1	0.968956	0.783717	0.491338	0.839183	0.0681742	0.920799	0.814346	0.475259	0.598418	0.954366	0.764349	0.824905	0.983735	0.910744	0.561559	0.975169	0.87848	0.908402	0.923953
Os01g0587000	0.4393	0.944682	0.985834	0.591092	0.963307	0.215235	0.484342	0.249946	0.95692	0.981931	0.426107	0.940479	0.617066	0.600735	0.998759	0.937562	0.828489	0.65432	0.996855	0.686396	0.86061	0.971679	0.852509	0.981201	0.948875	0.258238	0.593034	0.64923	0.998922	0.82683	0.984839	0.909199	0.939362	0.225971	0.435638	0.714649	0.292748	0.983474	0.672227	0.664874	0.64711	0.91733	0.196555	0.91994	0.869734	1	0.33026	0.374381	0.896104
Os01g0588200	0.899496	0.967134	0.98322	0.768935	0.972537	0.861717	0.91184	0.79765	0.904129	0.585866	0.792647	0.930075	0.84096	0.987162	0.958185	0.991846	0.738908	0.818264	0.946486	0.997726	0.528488	0.911475	0.863679	0.734205	0.769791	0.777405	0.750924	0.858758	0.896179	0.651349	0.958775	0.633295	0.263662	0.991371	0.80334	0.913752	0.897693	0.969269	0.97279	0.982782	0.698403	0.99793	0.99407	0.929394	0.829148	0.836397	0.922747	0.950322	0.786012
Os01g0588500	0.687688	0.964759	0.988554	0.9868	0.96724	0.746834	0.980828	0.683654	0.533422	0.750382	0.697095	0.351416	0.810134	0.833528	0.80587	0.490557	0.727766	0.955151	0.82252	0.828534	0.753217	0.937684	0.822973	0.821508	0.993475	0.384481	0.864178	0.976236	0.703938	0.989556	0.92631	0.657117	0.943044	0.67427	0.93975	0.721397	0.960766	0.900911	0.238839	0.704357	0.570039	0.997631	0.992131	0.974786	0.965505	0.964978	0.825682	0.889913	0.866683
Os01g0588700	0.924513	0.943508	0.935573	0.894132	0.998694	0.902609	0.99245	0.421128	0.98841	0.993352	0.83999	0.976624	0.94545	0.823184	0.835139	0.964106	0.865191	0.748332	0.808914	0.587517	0.787375	0.788969	0.796537	0.90963	0.517717	0.978086	0.859386	0.918951	0.913755	0.841399	0.782391	0.954776	0.588807	0.739013	0.978869	0.951275	0.984492	0.552255	0.942955	0.964353	0.978486	0.980825	0.793359	0.995652	0.511224	0.82319	0.829145	0.941415	0.99677
Os01g0588800	0.684636	0.965574	0.904967	0.634725	0.946832	0.505873	0.991729	0.552249	0.866858	0.998485	0.783226	0.193186	0.895716	0.977992	0.973121	0.666366	0.877981	0.967845	0.71321	0.170791	0.606872	0.937684	0.783183	0.992386	0.70261	0.986999	0.840817	0.974159	0.943374	0.907042	0.993271	0.63487	0.934864	0.356124	0.846767	0.71633	0.0297883	0.581898	0.580726	0.80782	0.985165	0.609819	0.888087	0.979271	0.812866	0.873529	0.722913	0.839938	0.976658
Os01g0588900	0.00669268	0.912462	0.970577	0.953034	0.775382	0.694329	0.0847033	0.000473752	0.000322452	0.885158	0.680535	0.849213	0.736186	0.00672677	0.746626	0.697703	0.333849	0.397654	0.795686	0.00020973	0.23226	0.221199	0.176482	0.248225	0.952847	0.382214	0.834759	0.232568	0.962819	0.198406	0.832725	0.846971	0.590056	5.03428e-15	1.04062e-09	0.173078	0.802438	0.972261	0.985334	0.125671	0.00508637	0.289345	0.946554	0.749731	0.0659763	0.324294	0.0529549	0.76672	0.951692
Os01g0589000	0.629986	0.742381	0.48369	0.96379	0.961085	0.450438	0.893299	0.907644	0.742387	0.716151	0.582225	0.960885	0.942619	0.933552	0.761457	0.744307	0.999393	0.940674	0.769711	0.169834	0.859746	0.891424	0.881807	0.889547	0.804462	0.244289	0.0862694	0.902883	0.0474573	0.0928993	0.103427	0.793706	0.0175109	0.982214	0.888102	0.767354	0.550108	0.951141	0.23678	0.306076	0.210382	0.617937	0.983735	0.54886	0.364238	0.435197	0.4558	0.979505	0.530683
Os01g0589100	0.995549	0.9871	0.936541	0.714154	0.445559	0.989787	0.884228	0.817652	0.550089	0.550077	0.737342	0.965243	0.838722	0.204104	0.577323	0.954792	0.815004	0.890009	0.817544	0.884652	0.576317	0.91534	0.579357	0.295666	0.461998	0.899798	0.550363	0.420352	0.986889	0.722632	0.959348	0.853472	0.90448	0.935704	0.609831	0.81866	0.895809	0.623113	0.842096	0.894415	0.376156	0.975696	0.844805	0.938058	0.958593	0.503163	0.959303	0.950057	0.877768
Os01g0589300	0.76998	0.965574	0.935573	0.863519	0.992057	0.443369	0.886084	0.723455	0.843298	0.0611763	0.948683	0.913149	0.94599	0.875796	0.91972	0.850054	0.928512	0.98509	0.965699	0.196836	0.978925	0.904839	0.557244	0.864463	0.997222	0.716123	0.965507	0.802912	0.946608	0.970855	0.974198	0.443047	0.22616	0.502151	0.991918	0.87938	0.412822	0.767417	0.977081	0.863134	0.630737	0.998173	0.907139	0.981244	0.479676	0.949567	0.907194	0.842264	0.926904
Os01g0589400	0.739075	0.780926	0.855595	0.852101	0.928278	0.999926	0.942646	0.976218	0.806673	0.966489	0.980518	0.993847	0.755571	0.999832	0.90488	0.807869	0.689253	1	0.930808	0.587567	0.970886	0.982152	0.901328	0.958311	0.941471	0.233261	0.992119	0.329505	0.828262	0.820962	0.968329	0.951292	0.658055	0.993598	0.441077	0.877799	0.717692	0.994725	0.865063	0.840903	0.805669	0.984943	0.711045	0.693183	0.954871	0.968851	0.996316	0.0128558	0.874388
Os01g0589500	0.91594	0.987719	0.515459	0.174337	0.970747	0.995598	1	0.954365	0.895689	0.82396	0.623389	0.912306	0.87654	0.959515	0.989815	0.719106	0.663388	0.821266	0.994728	0.842077	0.844909	0.937138	0.720534	0.652949	0.519446	0.961994	1	0.962391	0.632915	0.0206615	0.968329	0.918259	0.832481	0.666249	0.839866	0.866887	0.91707	0.730565	0.911089	0.752202	0.841015	0.960841	0.77776	0.995652	0.76928	0.926804	0.814141	0.740497	0.805644
Os01g0589800	0.629443	0.994013	0.81039	0.745082	0.432161	0.291523	0.692345	0.911281	0.409626	0.573651	0.697095	0.638926	0.821072	0.921116	0.887116	0.954792	0.953939	0.836684	0.9739	2.21806e-06	0.178036	0.00267244	0.407192	0.760255	0.988098	0.564677	0.996428	0.560334	0.948429	1	0.943594	0.961649	0.374454	0.646332	0.954874	0.939083	0.569692	0.913637	0.981296	0.122567	0.214959	0.429207	0.941108	0.825713	0.407852	0.000989078	0.0413919	0.956836	0.930797
Os01g0590200	0.730155	0.966208	0.995466	0.984192	0.979331	0.754487	0.980828	0.914483	0.533378	0.894109	0.793863	0.15496	0.832774	0.993101	0.885643	0.908902	0.953939	0.252311	0.994747	1	0.976524	1	0.00297545	0.923455	0.95671	0.964829	0.71251	0.974621	0.955647	0.945119	0.992398	0.579762	0.979865	0.934078	0.900361	0.405719	0.935616	0.886058	0.872189	0.639082	0.920029	0.586871	0.986956	0.932557	0.968919	0.84611	0.987699	0.999442	0.848361
Os01g0590900	0.793056	0.491545	0.372177	0.90314	0.845841	0.405558	0.994287	0.817848	0.675595	0.976596	0.633326	0.989519	0.952556	0.954336	1	0.784254	0.961253	0.99502	0.858347	0.75101	0.889191	0.0532537	0.890709	0.338501	0.986831	0.804174	0.789583	0.956487	0.703134	1	0.926338	0.995728	0.609542	0.822565	0.573006	0.952778	0.711201	0.860679	0.793358	0.968237	0.945675	0.692214	0.702595	0.92268	0.631041	0.979075	0.97286	0.0802977	0.869259
Os01g0591000	0.920789	0.43397	0.726578	0.430155	0.110296	0.0528814	0.0229164	0.361779	0.67773	0.461181	0.839139	0.929757	0.810134	0.400431	0.860332	0.784254	0.689253	0.654459	0.164291	1.28098e-08	1.46675e-05	0.00364163	0.0350459	0.999012	0.125863	0.216979	0.913613	0.931582	0.961298	0.98873	0.141035	0.00020679	3.245e-16	3.87047e-05	0.202034	0.489652	0.802708	0.867764	0.762845	0.538599	0.974472	0.690547	0.964378	0.369416	0.812875	0.162526	0.554837	0.582027	0.238746
Os01g0591300	0.923745	0.919814	0.690946	0.974923	0.633304	0.834045	0.801429	0.986427	0.958745	0.787364	0.845125	0.809905	0.588431	0.983406	0.916793	0.780675	0.977507	0.882972	0.934103	0.0379325	0.273709	0.98216	0.589325	0.65031	0.953327	0.207389	0.995173	0.865944	0.703134	0.98873	0.89036	0.404924	0.0302415	0.435591	0.817239	0.139341	0.597421	0.968982	0.463422	0.54842	0.685299	0.886607	0.96243	0.867807	0.792319	0.979014	0.796455	0.179112	0.470652
Os01g0592500	0.0648518	0.378838	0.466018	0.174337	0.317876	0.547113	0.418226	0.289331	0.543479	0.927222	0.503033	0.753057	0.505787	0.199515	0.252351	0.673876	0.835784	0.141105	0.162484	0.202286	0.0252703	0.250357	0.384013	0.648987	0.832581	0.0883406	0.346038	0.0893585	0.0991333	0.821056	0.664956	0.48192	0.110049	0.0192808	0.271251	0.0688431	0.0152319	0.173168	0.0312558	0.125671	0.00139526	0.00345547	0.0882477	0.360959	0.217809	0.0803947	0.0768656	0.148516	0.933492
Os01g0593200	0.636788	0.673616	0.965599	0.993257	0.987613	0.517744	0.00543821	0.976218	0.834145	0.449522	0.000323447	0.81303	0.896565	0.721549	0.991875	0.964433	0.991655	0.940674	0.870455	0.0109498	0.908082	0.526496	0.337727	0.951677	0.0290056	0.517881	0.689675	0.988687	1	0.946153	0.85882	0.889371	0.989153	0.462358	0.711353	0.168603	0.381471	0.848558	0.917921	0.956565	0.749118	0.972999	0.762127	0.975545	0.963291	0.633447	0.95551	0.890068	0.595977
Os01g0593600	0.905169	0.68404	0.82017	0.991462	0.985613	0.87678	0.965309	0.74573	0.904908	0.581409	0.906947	1	0.975618	0.976316	0.382824	1	0.352896	0.876321	0.515155	0.861041	0.950834	0.185306	0.992637	0.743565	0.500041	0.373211	0.642195	0.886583	0.910529	0.986885	0.708034	0.778492	0.853153	0.686038	0.884696	0.723379	0.479012	0.946105	0.698078	0.989936	0.972049	0.708798	0.809876	0.98473	0.178818	0.998872	0.939078	0.905084	0.449502
Os01g0594600	0.51496	0.96937	0.575694	0.902941	0.908355	0.992504	0.831625	0.9617	0.264883	0.96905	0.92392	0.973135	0.438295	0.219096	0.234291	0.921233	0.929206	0.000598008	0.958522	0.381805	0.673229	0.750813	0.889278	0.911862	0.790845	0.00144064	0.838834	0.878134	0.981621	0.880304	0.763581	0.836204	0.372842	0.972598	0.975111	0.558017	0.85967	0.983474	0.857318	0.544787	0.45435	0.92489	0.978264	0.965235	0.909848	0.986183	0.886628	0.97397	0.39305
Os01g0595100	0.991082	0.8271	0.816622	0.998398	0.709958	0.997506	0.994318	0.903234	0.98167	0.431012	0.797548	0.877044	0.962319	0.779329	0.895304	0.140939	0.876752	0.246089	0.797889	0.523088	0.434811	0.918681	0.638027	0.887822	0.906378	0.834777	0.76861	0.979627	0.868226	0.898258	0.699666	0.88207	0.418258	0.929874	0.436975	0.742191	0.258871	0.663726	0.657855	0.943144	0.731455	0.732294	0.982451	0.95695	0.866739	0.926804	0.872295	0.858418	0.971049
Os01g0595400	0.201499	0.758802	0.794279	0.78929	0.575898	0.917277	0.96128	0.121796	0.436318	0.809159	0.931904	0.989125	0.706739	0.0192129	0.0312441	0.952005	0.388338	0.260812	0.825081	0.627094	0.519508	0.738729	0.238939	0.83765	0.28829	0.817184	0.828273	0.694001	0.945096	0.98467	0.728193	0.771722	0.681743	0.922084	0.992009	0.890008	0.989176	0.499854	0.969794	0.950699	0.488968	0.970864	0.937744	0.418443	0.907869	0.30915	0.769364	0.962732	0.770439
Os01g0595600	0.00427524	0.0180337	2.05741e-06	0.304688	0.136659	0.0431776	0.000839834	0.56594	0.0768779	0.0568089	0.398489	0.386144	0.138552	0.00016428	0.011723	0.00741246	0.221333	0.16943	5.12821e-05	3.68111e-06	0.180251	0.00831591	0.715393	0.0643873	0.262012	0.139359	0.00501423	0.0109939	2.59502e-06	0.0426921	0.00396687	0.000329627	7.79881e-06	0.078185	0.186068	0.00243807	0.442783	0.213941	0.0117113	6.81903e-05	3.83015e-05	3.93054e-06	0.217356	0.138814	0.00374226	4.74467e-05	0.0704284	0.250308	0.0712839
Os01g0599550	0.934606	0.979685	0.999917	0.718067	0.961085	0.88438	0.896181	0.980706	0.790314	0.992593	0.928866	0.968821	0.833017	0.803144	0.837441	0.929262	0.853222	0.912459	0.976899	0.043194	0.472224	0.666914	1	0.496853	0.32877	0.606292	0.159386	0.480293	0.0578185	0.252348	0.266925	0.0867263	0.0113059	0.0304587	0.0232628	0.319855	0.0215879	0.97548	0.994645	0.567905	0.810748	0.104231	0.760296	0.626557	0.8094	0.955959	0.00754166	0.218467	0.145601
Os01g0600000	0.519382	0.974245	0.906046	0.163527	0.748946	0.311414	0.888432	0.902178	0.553167	0.921959	0.594076	0.968135	0.940611	0.989336	0.65954	0.917015	0.748788	0.953178	0.536671	0.645449	0.731264	0.888649	0.375132	0.610315	0.754345	0.601748	0.970351	0.731746	1	0.761516	0.993638	0.340391	0.785193	0.44723	0.476036	0.737564	0.932206	0.767024	0.972747	0.927409	0.816231	0.609494	0.873522	0.942525	0.844929	0.96997	0.791864	0.87983	0.877768
Os01g0600200	0.920789	0.997899	0.942132	0.997729	0.941969	1	0.72816	0.975295	0.963971	0.478345	0.910091	0.470882	0.924526	0.706144	0.788671	0.92755	0.982257	0.730065	0.79484	0.602773	0.730953	0.879992	0.881663	0.887589	0.469117	0.986999	0.583264	0.80162	0.998922	0.996108	0.962972	0.864601	0.508027	0.69853	0.61839	0.811834	0.942576	0.520622	0.998536	0.894415	0.0173702	0.917678	0.519761	0.891358	0.830034	0.989645	0.932558	0.73386	0.989324
Os01g0600300	0.979373	0.982877	0.859537	0.708987	0.904375	0.466955	0.965001	0.0473106	0.763962	0.978141	0.96798	0.754201	0.980065	0.397517	0.872717	0.987967	0.0328451	0.965933	0.662645	0.737157	0.163392	0.7024	0.563559	0.555598	0.450803	0.942316	0.88326	0.450836	0.704746	0.942232	0.907834	0.0967012	0.502927	0.0649357	0.289683	0.147374	0.802708	0.770203	0.587812	0.26817	0.616411	0.924728	0.986956	0.963497	0.953004	0.993549	0.963643	0.53165	0.691257
Os01g0600900	0.54868	0.947616	0.998624	1	0.0127753	0.914763	0.694811	0.238755	0.929009	0.332579	0.858997	0.759663	3.73247e-17	0.457443	0.895828	0.0418183	0.111702	0.0055404	0.0029349	3.9328e-07	0.114917	0.0586377	0.750424	0.196498	0.0282663	1.13019e-41	0.000221646	0.595193	0.86799	0.0597873	0.00122344	0.00924901	4.48002e-09	7.90291e-08	5.5805e-08	0.0026711	0.000329645	1.9217e-07	8.3223e-44	0.731136	0.439811	0.0199118	0.0608833	1	0.932469	0.0919509	0.987699	0.0220861	0.0399431
Os01g0602400	0.940968	0.96937	0.780931	0.866641	0.797728	0.754487	0.599629	0.971415	0.436318	0.997032	0.458375	0.949423	0.808553	0.122424	0.0658931	0.773917	0.832023	0.525984	0.927855	0.880791	0.803656	0.877938	0.442622	0.574585	0.672645	0.0538469	0.904301	0.833444	0.830388	0.897997	0.928052	0.734207	0.292509	0.802106	0.630298	0.885105	0.249314	0.962088	0.96544	0.275597	0.00471105	0.162947	0.987638	0.597029	0.661591	0.957119	0.734831	0.711651	0.874891
Os01g0602800	0.511213	0.699701	0.972175	0.959924	0.847923	0.872917	0.914787	0.865064	0.975987	0.814722	0.475881	0.959148	0.956785	0.902261	0.567277	0.859969	0.96195	0.768258	0.994193	0.82481	0.643242	0.862127	0.280824	0.550579	0.930134	0.555631	0.987715	0.726153	0.993443	0.954047	0.676061	0.982785	0.682368	0.914194	0.951009	0.644119	0.972993	0.777324	0.8697	0.927409	0.950764	0.761801	0.853839	0.994799	0.908908	0.97233	0.197616	0.920895	0.723977
Os01g0603000	0.60257	0.986722	0.845441	0.998398	0.523296	0.714071	0.0217382	0.855593	0.497434	0.713082	0.905269	0.762006	0.889348	0.961246	0.949017	0.945185	0.56265	0.454641	0.734473	0.754191	0.839537	0.863561	0.401235	0.493116	0.440345	0.983296	0.707834	0.70288	0.795241	0.965062	0.976211	0.932726	0.995595	0.726857	0.878924	0.573148	0.89264	0.0784139	0.25179	0.972027	0.895672	0.628712	0.92123	0.968286	0.860962	0.965613	0.939184	0.96535	0.967098
[truncated: 11,937 more rows]
[truncated: 3 more columns]

## Sheet: Table S5
Table S5. The q-value of DEG analysis between FL/FTH and other conditions at each time-point in Experiment_2.
The q-value was calculated using R package TCC.
Genes with q-values less than 0.05 were defined as DEGs (i.e. false discovery rate [FDR] = 0.05).
[truncated: 12,742 more rows]
[truncated: 2 more columns]

## Sheet: Table S6
Table S6. Enriched gene ontology in DEGs between FIELD and other conditions in Experiment_1.
[truncated: 164 more rows]

## Sheet: Table S7
Table S7. Enriched gene ontology in LIGHT, TH, LTH, and UNREP genes in Experiment_1.
[truncated: 76 more rows]

[truncated: 12 more sheets: Table S8, Table S9, Table S10, Table S11, Table S12, Table S13, Table S14, Table S15, Table S16, Table S17, Table S18, Table S19]
